# Supplementary material for: Cerebrospinal Fluid from Healthy Pregnant Women Does Not Harbor a Detectable Microbial Community
Source: Microbiol Spectr. 2021 Dec 15;9(3):e00769-21. doi: 10.1128/Spectrum.00769-21 (PMC8672898; doi:10.1128/Spectrum.00769-21)
Supplement: SUPPLEMENTAL FILE 2 — Supplemental material. Download SPECTRUM00769-21_Supp_2_seq1.xlsx, XLSX file, 0.2 MB [file spectrum00769-21_supp_2_seq1.xlsx]

## Sheet: Supplemental Material file 2-ol
Table S1: The matrix of specimens and microbes.
ID	RNA_buffer3	RNA_buffer2	RNA_buffer1	DNA_buffer3	DNA_buffer2	DNA_buffer1	Swab6	Swab5	Swab4	Swab3	Swab2	Swab1	Oral9	Oral8	Oral7	Oral6	Oral5	Oral4	Oral3	Oral2	Oral23	Oral22	Oral21	Oral20	Oral1	Oral19	Oral18	Oral17	Oral16	Oral15	Oral14	Oral13	Oral12	Oral11	Oral10	Skin9	Skin8	Skin7	Skin6	Skin5	Skin4	Skin3	Skin2	Skin23	Skin22	Skin21	Skin20	Skin1	Skin19
Methanothrix_soehngenii	0	0.07095	0	0	0	0	0	0	0	0	0	0	0	0	0	0	0	0	0	0	0	0	0	0	0	0	0	0	0	0	0	0	0	0	0	0	0	0	0	0	0	0	0	0	0	0	0	0	0
Actinobaculum_sp_oral_taxon_183	0	0	0	0	0	0	0	0	0	0	0	0	0	0.0285	0.00283	0	0.31889	0	0	0	0	0	0	0	0	0.0251	0	0	0	0	0	0.26533	0.09222	0	0	0	0	0	0	0	0	0	0	0	0	0	0	0	0.11057
Actinomyces_graevenitzii	0	0	0	0	0	0	0	0	0	0	0	0	0	0.01336	0.48419	0.19419	0.28439	0.95685	2.54148	0	0	0.04283	0.28257	0.97501	1.44589	1.85379	0	3.29492	0.25374	0.06386	1.31428	0	0.69328	0.24843	0.25283	0	0	0	0	0	0	0	0	0.06168	0	0	0.1419	0	0.13743
Actinomyces_johnsonii	0	0	0	0	0	0	0	0	0	0	0	0	0	0	0	0	0.1619	0	0	0	0	0	0	0	0	0	0	0	0	0.00094	0	0	0	0.1453	0	0	0	0	0	0	0	0	0	0	0.01135	0	0	0	0
Actinomyces_massiliensis	0	0	0	0	0	0	0	0	0	0	0	0	0	0.01098	0	0	0.00995	0	0	0	0	0	0	0	0	0	0	0.41207	0	0	0	0	0	0.01421	0	0	0	0	0	0	0	0	0	0	0	0	0	0	0.06724
Actinomyces_naeslundii	0	0	0	0	0	0	0	0	0	0	0	0	0.57229	0.08098	0	0	0	0	0	0	0.05878	0	0	0.07175	0	0.02929	0.02572	6.12807	0	0.04577	0.15912	0.022	0.16366	0.07203	0	0	0	0	0	0	0	0	0	0	0.04642	0	0	0	0.16602
Actinomyces_odontolyticus	0	0	0	0	0	0	0	0	0	0	0	0	0.48785	0.78744	0.81976	0.21353	0.63836	0.5848	1.3778	0.00793	0.70498	0.82733	3.54435	0.52593	0.79342	1.14648	0.25287	0.84196	0.04566	0.10659	0.2624	0.76251	0.42144	0.39392	0.37576	0	0	0	0	0	0	0	0	0.00237	0	0.00681	0.0301	0	0.01648
Actinomyces_oris	0	0	0	0	0	0	0	0	0	0	0	0	0	0.12851	0.09432	0.07874	3.14773	0	0.04093	0	1.09033	0	0.09028	0.78044	0.26882	0.01786	0.40563	0.74875	0.05629	1.23944	0.39784	0.43258	0	0.54032	0.02585	0	0.00443	0	0	0.01173	0	0	0	0	0.03774	0	0	0	0
Actinomyces_sp_HMSC035G02	0	0	0	0	0	0	0	0	0	0	0	0	0.18703	0.07791	0.64569	0.25213	0.02892	1.53669	0.21834	0	0	0.10821	2.42675	1.12631	1.9747	2.64232	0	0.96659	0.02204	0.1365	0.11951	0.08171	0.24811	0.66238	0.2065	0	0	0	0	0	0	0	0	0.00339	0	0.0141	0.03713	0	0.02571
Actinomyces_sp_HPA0247	0	0	0	0	0	0	0	0	0	0	0	0	0	0.03303	0	0	0	0.02354	0.10715	0	0	0	0.11741	0.3407	0	0	0	0	0	0	0.06042	0.78924	0	0.01791	0	0	0	0	0	0	0	0	0	0	0	0	0	0	0
Actinomyces_sp_ICM47	0	0	0	0	0	0	0	0	0	0	0	0	0.40107	0.36627	0.93359	1.95672	1.30854	2.98764	1.47308	0.19338	0	0.27066	0.0361	1.0995	2.87717	2.82468	0.14695	0.17622	0.38336	0.12776	1.88792	0.56733	3.57574	0.78071	0.22514	0	0	0	0	0	0	0	0	0	0	0	0.04814	0	0.16176
Actinomyces_sp_S6_Spd3	0	0	0	0	0	0	0	0	0	0	0	0	0	0	0.02792	0	0.01797	0.05971	0.16565	0	0	0	2.3162	0.08604	0.15453	0.03476	0	0	0.01923	0	0.14181	0	0.01556	0	0.00447	0	0	0	0	0	0	0	0	0	0	0.01544	0	0	0
Actinomyces_sp_oral_taxon_170	0	0	0	0	0	0	0	0	0	0	0	0	0	0	0	0	0	0	0	0	0	0	0	0	0	0	0	0	0	0	0	0.81729	0	0.53526	0	0	0	0	0	0	0	0	0	0	0	0	0	0	0
Actinomyces_sp_oral_taxon_180	0	0	0	0	0	0	0	0	0	0	0	0	0	0	0	0	0.06589	0	0	0	0	0	0	0	0	0	0	0	0	0.1661	0.06358	0	0	0	0	0	0	0	0	0	0	0	0	0	0	0	0	0	0
Actinomyces_sp_oral_taxon_181	0	0	0	0	0	0	0	0	0	0	0	0	0	0.0529	0.45081	0	0	0.00146	0.00153	0	0	0	1.13694	0.32722	0.18507	0.94092	0	0.61054	0.01466	0.06955	0.22163	0.7927	0.19482	0.05724	0.00797	0	0	0	0	0	0	0	0	0	0	0	0	0	0.01126
Actinomyces_sp_oral_taxon_448	0	0	0	0	0	0	0	0	0	0	0	0	0	0.06931	0	0	0.79986	0	0	0	0	0	0.05326	0	0	0	0	0	0	0.08435	0	0	0	0	0	0	0	0	0	0	0	0	0	0	0	0	0	0	0.04409
Actinomyces_sp_oral_taxon_897	0	0	0	0	0	0	0	0	0	0	0	0	0	0.01998	0	0	0	0	0	0	0	0	0	0	0	0	0	0	0	0	0	0	0	0	0	0	0	0	0	0	0	0	0	0	0	0	0	0	0
Actinomyces_urogenitalis	0	0	0	0	0	0	0	0	0	0	0	0	0	0	0	0	0	0	0	0	0	0	0	0	0	0	0	0	0	0	0	0	0	0	0	0	0	0	0	0	0	0	0	0	0	0	0	0	0
Actinomyces_viscosus	0	0	0	0	0	0	0	0	0	0	0	0	0	0	0	0	0	0	0	0	0	0	0	0	0	0.00263	0	0	0	0	0	0	0	0	0	0	0	0	0	0	0	0	0	0	0	0	0	0	0
Actinotignum_timonense	0	0	0	0	0	0	0	0	0	0	0	0	0	0	0	0	0	0	0	0	0	0	0	0	0	0	0	0	0	0	0	0	0	0	0	0	0	0	0	0	0.008	0	0	0	0	0	0	0	0
Varibaculum_cambriense	0	0	0	0	0	0	0	0	0	0	0	0	0	0	0	0	0	0	0	0	0	0	0	0	0	0	0	0	0	0	0	0	0	0	0	0	0	0	0	0	0	0	0	0	0	0	0	0	0
Bifidobacterium_longum	0	0.26726	0	0	0	0	0	0	0	0	0	0	0	0	0	0	0	0	0	0	0	0	0	0	0	0	0	0	0	0	0	0	0	0	0	0	0	0	0	0	0	0	0	0	0	0.03202	0	0	0
Gardnerella_vaginalis	0	0	0	0	0	0	0	0	0	0	0	0	0	0	0	0	0	0	0	0	0	0	0	0	0	0	0	0	0	0	0	0	0	0	0	0.07375	1.44737	0	0	0	1.44246	0	0	0	0.0705	0.16774	0	0	0.18816
Scardovia_wiggsiae	0	0	0	0	0	0	0	0	0	0	0	0	0	0	0	0	0.03757	0	0	0	0	0	0	0	0	0	0	0	0	0	0	0	0	0	0	0	0	0	0	0	0	0	0	0	0	0	0	0	0
Candidatus_Planktophila_sulfonica	0	0	0	0	0	0	0	0	0	0	0	0	0	0	0	0	0	0	0	0	0	0	0	0	0	0	0	0	0	0	0	0	0	0	0	0	0	0	0	0	0	0	0	0	0	0	0	0	0
Corynebacterium_accolens	0	0	0	0	0	0	0	0	0	0	0	0	0	0	0	0	0	0	0	0	0	0	0	0	0	0	0	0	0	0	0	0	0	0	0	0	0	0.03858	0	0.03579	0	0	0	0.01388	0.00717	0	0	0	0.00457
Corynebacterium_afermentans	0	0	0	0	0	0	0	0	0	0	0	0	0	0	0	0	0	0	0	0	0	0	0	0	0	0	0	0	0	0	0	0	0	0	0	0	0.13815	0.01233	0	1.67102	1.61056	0	0.14467	0.04847	0.08244	0	0.05175	0.37047	0.11934
Corynebacterium_amycolatum	0	0	0	0	0	0	0	0	0	0	0	0	0	0	0	0	0	0	0	0	0	0	0	0	0	0	0	0	0	0	0	0	0	0	0	0	0	1.00886	0	0.03932	0.03766	0	0	0.03438	0	0	0	0	0
Corynebacterium_appendicis	0	0	0	0	0	0	0	0	0	0	0	0	0	0	0	0	0	0	0	0	0	0	0	0	0	0	0	0	0	0	0	0	0	0	0	0	0	0	0	6.40436	0	0	0	0	0	0	0	0	0
Corynebacterium_argentoratense	0	0	0	0	0	0	0	0	0	0	0	0	0	0	0	0	0	0.28039	0	0	0	0	0	0	0	1.16685	0	0	0	0	0	0	1.39308	0	0	0	0	0	0	0	0	0	0	0	0	0	0	0	0
Corynebacterium_aurimucosum	0	0	0	0	0	0	0	0	0	0	0	0	0	0	0	0	0	0	0	0	0	0	0	0	0	0	0	0	0	0	0	0	0	0	0	0	0	0.00826	0	0.19159	0.01515	0	0	0	0.00636	0	0	0	0
Corynebacterium_coyleae	0	0	0	0	0	0	0	0	0	0	0	0	0	0	0	0	0	0	0	0	0	0	0	0	0	0	0	0	0	0	0	0	0	0	0	0	0	0	0	0	0.23972	0	0	0	0	0	0	0	0
Corynebacterium_doosanense	0	0	0	0	0	0	0	0	0	0	0	0	0	0	0	0	0	0	0	0	0	0	0	0	0	0	0	0	0	0	0	0	0	0	0	0	0	0	0	0	0	0	0	0	0	0	0	0	0
Corynebacterium_durum	0	0	0	0	0	0	0	0	0	0	0	0	0	0.17585	0	0	0.31221	0	0.00726	0	0.29245	0	0	0.03174	0.12514	0	0.22021	0.10239	0	0	0.0368	0	0	0.29298	0	0	0	0	0	0	0	0	0	0	0.01463	0	0	0	0.01816
Corynebacterium_freneyi	0	0	0	0	0	0	0	0	0	0	0	0	0	0	0	0	0	0	0	0	0	0	0	0	0	0	0	0	0	0	0	0	0	0	0	0	0	0	0	0.02889	0	0	0	0	0	0	0	0	0
Corynebacterium_hadale	0	0	0	0	0	0	0	0	0	0	0	0	0	0	0	0	0	0	0	0	0	0	0	0	0	0	0	0	0	0	0	0	0	0	0	0	0	0	0	0	0	0	0.00895	0	0	0.06073	0	0	0
Corynebacterium_imitans	0	0	0	0	0	0	0	0	0	0	0	0	0	0	0	0	0	0	0	0	0	0	0	0	0	0	0	0	0	0	0	0	0	0	0	0	0.01056	0	0	0.00761	0	0	0	0	0	0	0	0	0
Corynebacterium_jeikeium	0	0	0	0	0	0	0	0	0	0	0	0	0	0	0	0	0	0	0	0	0	0	0	0	0	0	0	0	0	0	0	0	0	0	0	0	0	0	0	0.05328	0	0	0	0	0	0	0	0	0
Corynebacterium_kefirresidentii	0	0	0	0	0	0	0	0	0	0	0	0	0	0	0	0	0	0	0	0	0	0	0	0	0	0	0	0	0	0	0	0	0	0	0	0	0	0	0	0	0	0	0	0	0	0	0	0	0
Corynebacterium_kroppenstedtii	0	0	0	0	0	0	0	0	0	0	0	0	0	0	0	0	0	0	0	0	0	0	0	0	0	0	0	0	0	0	0	0	0	0	0	0	0	0	0	0	0.03284	0	0	0.00408	0	0	0	0	0
Corynebacterium_lipophiloflavum	0	0	0	0	0	0	0	0	0	0	0	0	0	0	0	0	0	0	0	0	0	0	0	0	0	0	0	0	0	0	0	0	0	0	0	0	0.61641	0.06434	0	0	0	0	0	0.00328	0	0	0	0	0
Corynebacterium_matruchotii	0	0	0	0	0	0	0	0	0	0	0	0	0.6825	1.15061	0	0	0.30564	0	0.0945	0	0	0.20739	0	0.19096	0.0092	0.0077	0.11055	0	0.0727	0.23208	0.17645	0	0	0.11262	0.01169	0	0	0	0	0	0	0	0	0	0.14777	0	0	0	0.19719
Corynebacterium_minutissimum	0	0	0	0	0	0	0	0	0	0	0	0	0	0	0	0	0	0	0	0	0	0	0	0	0	0	0	0	0	0	0	0	0	0	0	0	0	0	0	0.04971	0	0	0	0	0.09455	0	0	0	0
Corynebacterium_pseudodiphtheriticum	0	0	0	0	0	0	0	0	0	0	0	0	0	0	0	0	0	0	0	0	0	0	0	0	0	0	0	0	0	0	0	0	0	0	0	0	0	0	0	0	0.00911	0	0	0	0	0	0	0	0
Corynebacterium_pseudogenitalium	0	0	0	0	0	0	0	0	0	0	0	0	0	0	0	0	0	0	0	0	0	0	0	0	0	0	0	0	0	0	0	0	0	0	0	0	0	0.02535	0	0.12349	0.55516	0	0	0.06806	0.10119	0.16569	0	0.11326	0.12256
Corynebacterium_resistens	0	0	0	0	0	0	0	0	0	0	0	0	0	0	0	0	0	0	0	0	0	0	0	0	0	0	0	0	0	0	0	0	0	0	0	0	0	0	0	0	0.00536	0	0	0	0.01952	0	0	0	0
Corynebacterium_simulans	0	0	0	0	0	0	0	0	0	0	0	0	0	0	0	0	0	0	0	0	0	0	0	0	0	0	0	0	0	0	0	0	0	0	0	0	0	0	0	0	0.23215	0	0	0	0	0	0	0	0
Corynebacterium_singulare	0	0	0	0	0	0	0	0	0	0	0	0	0	0	0	0	0	0	0	0	0	0	0	0	0	0	0	0	0	0	0	0	0	0	0	0	0	0	0	0	0	0	0	0	0	0	0	0	0
Corynebacterium_sp_HMSC04H06	0	0	0	0	0	0	0	0	0	0	0	0	0	0	0	0	0	0	0	0	0	0	0	0	0	0	0	0	0	0	0	0	0	0	0	0	0	0	0	0	0	0	0	0	0	0	0	0	0
Corynebacterium_sp_HMSC078H07	0	0	0	0	0	0	0	0	0	0	0	0	0	0	0	0	0	0	0	0	0	0	0	0	0	0	0	0	0	0	0	0	0	0	0	0	0	0	0	0	0.00156	0	0	0	0	0	0	0	0
Corynebacterium_sp_HMSC08A12	0	0	0	0	0	0	0	0	0	0	0	0	0	0	0	0	0	0	0	0	0	0	0	0	0	0	0	0	0	0	0	0	0	0	0	0	0	0	0	0.02974	0.01606	0	0	0	0	0	0	0	0
Corynebacterium_sp_NML130628	0	0	0	0	0	0	0	0	0	0	0	0	0	0	0	0	0	0	0	0	0	0	0	0	0	0	0	0	0	0	0	0	0	0	0	0	0	0	0	0	0	0	0	0	0	0	0	0	0
Corynebacterium_striatum	0	0	0	0	0	0	0	0	0	0	0	0	0	0	0	0	0	0	0	0	0	0	0	0	0	0	0	0	0	0	0	0	0	0	0	0.01109	0	0	0	0	0	0	0	0	0	0	0	0	0
Corynebacterium_tuberculostearicum	0	0	0	0	0	0	0	0	0	0	0	0	0	0	0	0	0	0	0	0	0	0	0	0	0	0	0	0	0	0	0	0	0	0	0	0	0	0.00766	0	0.02437	0.01669	0	0	0	0.00926	0	0	0	0
Corynebacterium_urealyticum	0	0	0	0	0	0	0	0	0	0	0	0	0	0	0	0	0	0	0	0	0	0	0	0	0	0	0	0	0	0	0	0	0	0	0	0	0	0	0	0.04407	0	0	0.0833	0	0	0	0	0	0
Corynebacterium_ureicelerivorans	0	0	0	0	0	0	0	0	0	0	0	0	0	0	0	0	0	0	0	0	0	0	0	0	0	0	0	0	0	0	0	0	0	0	0	0.27637	0.46363	0	0	4.1968	0.53585	0	0	0	0	0	0	0.27623	0.40423
Corynebacterium_variabile	0	0	0	0	0	0	0	0	0	0	0	0	0	0	0	0	0	0	0	0	0	0	0	0	0	0	0	0	0	0	0	0	0	0	0	0	0.01018	0	0	0	0	0	0	0	0	0	0	0	0
Lawsonella_clevelandensis	0	0	0	0	0	0	0	0	0	0	0	0	0	0	0	0	0	0	0	0	0	0	0	0	0	0	0	0	0	0	0	0	0	0	0	0	0	0	0	0	0	0	0	0	0	0	0	0	0
Dietzia_alimentaria	0	0	0	0	0	0	0	0	0	0	0	0	0	0	0	0	0	0	0	0	0	0	0	0	0	0	0	0	0	0	0	0	0	0	0	0	0	0	0	0	0	0	0	0	0	0	0.06693	0	0
Dietzia_timorensis	0	0	0	0	0	0	0.04558	0.13142	0	0	0.05688	0	0	0	0	0	0	0	0	0	0	0	0	0	0	0	0	0	0	0	0	0	0	0	0	0	0	0.00728	0	0	0	0	0	0	0	0.0184	0	0	0.0088
Gordonia_paraffinivorans	0	0	0	0	0	0	0.47185	0	0	0	0	0	0	0	0	0	0	0	0	0	0	0	0	0	0	0	0	0	0	0	0	0	0	0	0	0	0	0	0	0	0	0	0	0	0	0	0	0	0
Gordonia_sputi	0	0	0	0	0	0	0	0	0	0	0	0	0	0	0	0	0	0	0	0	0	0	0	0	0	0	0	0	0	0	0	0	0	0	0	0	0	0	0	0	0	0	0	0	0	0	0	0	0
Mycolicibacterium_iranicum	0	0	0	0	0	0	0	0	0	0	0	0	0	0	0	0	0	0	0	0	0	0	0	0	0	0	0	0	0	0	0	0	0	0	0	0	0	0.11994	0	0	0	0	0	0	0	0	0	0	0.80414
Mycolicibacterium_obuense	0	0	0	0	0	0	0	0	0	0	0	0	0	0	0	0	0	0	0	0	0	0	0	0	0	0	0	0	0	0	0	0	0	0	0	0	0	0	0	0	0	0	0	0	0	0	0	0	0.02046
Mycolicibacterium_tusciae	0	0	0	0	0	0	0	0	0	0	0	0	0	0	0	0	0	0	0	0	0	0	0	0	0	0	0	0	0	0	0	0	0	0	0	0	0	0.00282	0	0	0	0	0	0	0	0	0	0	0
Rhodococcus_biphenylivorans	0	0	0	0	0	0	0.02931	0	0	0	0	0	0	0	0	0	0	0	0	0	0	0	0	0	0	0	0	0	0	0	0	0	0	0	0	0	0	0	0	0	0	0	0	0	0	0	0	0	0
Rhodococcus_enclensis	0	0	0	0	0	0	0	0	0	0.1266	0.04152	0	0	0	0	0	0	0	0	0	0	0	0	0	0	0	0	0	0	0	0	0	0	0	0	0	0	0	0	0	0	0	0	0	0	0	0	0	0
Rhodococcus_erythropolis	0	0	0	0	0	0	0	0	0	0	0	0	0	0	0	0	0	0	0	0	0	0	0	0	0	0	0	0	0	0	0	0	0	0	0	0	0	0	0	0	0	0	0	0	0	0	0	0	0
Rhodococcus_pyridinivorans	0	0	0	0	0	0	0.03067	0	0	0	0	0	0	0	0	0	0	0	0	0	0	0	0	0	0	0	0	0	0	0	0	0	0	0	0	0	0	0	0	0	0	0	0	0	0	0	0	0	0
Rhodococcus_qingshengii	0	0	0	0	0	0	0	0	0	0	0	0	0	0	0	0	0	0	0	0	0	0	0	0	0	0	0	0	0	0	0	0	0	0	0	0	0	0	0	0	0	0	0	0	0	0	0	0	0
Tsukamurella_pulmonis	0	0	0	0	0	0	0	0	0	0	0	0	0	0	0	0	0	0	0	0	0	0	0	0	0	0	0	0	0	0	0	0	0	0	0	0	0	0	0	0	0	0	0	0	0	0	0	0	0.04483
Williamsia_marianensis	0	0	0	0	0	0	0	0	0	0	0	0	0	0	0	0	0	0	0	0	0	0	0	0	0	0	0	0	0	0	0	0	0	0	0	0	0	0	0	0	0.19501	0	0	0	0	0	0	0	0
Brevibacterium_casei	0	0	0	0	0	0	0	0	0	0	0	0	0	0	0	0	0	0	0	0	0	0	0	0	0	0	0	0	0	0	0	0	0	0	0	0	0	0	0	0	0	0	0	0	0	0	0	0	0
Brevibacterium_luteolum	0	0	0	0	0	0	0	0	0	0	0	0	0	0	0	0	0	0	0	0	0	0	0	0	0	0	0	0	0	0	0	0	0	0	0	0	0	0	0	0.39607	0.02822	0	0	0	0	0	0	0	0
Brevibacterium_paucivorans	0	0	0	0	0	0	0	0	0	0	0	0	0	0	0	0	0	0	0	0	0	0	0	0	0	0	0	0	0	0	0	0	0	0	0	0	0	0	0	0	0.0022	0	0	0	0	0	0	0	0
Brevibacterium_ravenspurgense	0	0	0	0	0	0	0	0	0	0	0	0	0	0	0	0	0	0	0	0	0	0	0	0	0	0	0	0	0	0	0	0	0	0	0	0	0	0.04561	0	0.36986	0.02723	0	0.06742	0	0	0	0	0	0
Brachybacterium_muris	0	0	0	0	0	0	0	0	0	0	0	0	0	0	0	0	0	0	0	0	0	0	0	0	0	0	0	0	0	0	0	0	0	0	0	0	0	0	0	0	0.0044	0	0	0.04366	0	0	0	0	0
Brachybacterium_sp_UMB0905	0	0	0	0	0	0	0	0	0	0	0	0	0	0	0	0	0	0	0	0	0	0	0	0	0	0	0	0	0	0	0	0	0	0	0	0	0	0	0	0.05805	0	0	0	0	0	0	0	0	0
Dermabacter_hominis	0	0	0	0	0	0	0	0	0	0	0	0	0	0	0	0	0	0	0	0	0	0	0	0	0	0	0	0	0	0	0	0	0	0	0	0	0	0.01767	0	0.07093	0.78575	0	0	0.02597	0.0144	0	0	0	0
Dermabacter_vaginalis	0	0	0	0	0	0	0	0	0	0	0	0	0	0	0	0	0	0	0	0	0	0	0	0	0	0	0	0	0	0	0	0	0	0	0	0	0	0	0	0	0.05089	0	0	0	0	0	0	0	0
Kytococcus_aerolatus	0	0	0	0	0	0	0	0	0	0	0	0	0	0	0	0	0	0	0	0	0	0	0	0	0	0	0	0	0	0	0	0	0	0	0	0	0	0	0	0.00303	0	0	0	0	0	0	0	0	0
Kytococcus_schroeteri	0	0	0	0	0	0	0	0	0	0	0	0	0	0	0	0	0	0	0	0	0	0	0	0	0	0	0	0	0	0	0	0	0	0	0	0	0	0	0	0	0	0	0	0	0.06074	0	0	0	0
Kytococcus_sedentarius	0	0	0	0	0	0	0	0	0	0	0	0	0	0	0	0	0	0	0	0	0	0	0	0	0	0	0	0	0	0	0	0	0	0	0	0	0	0	0	0	0	0	0	0	0.01426	0	0.38902	0	0
Janibacter_hoylei	0	0	0	0	0	0	0	0	0	0	0	0	0	0	0	0	0	0	0	0	0	0	0	0	0	0	0	0	0	0	0	0	0	0	0	0	0	0.10559	0	0	0.29336	0	0	0.52794	0	0	0	0	0.01315
Janibacter_indicus	0	0	0	0	0	0	0	0.18818	0	0	0	0	0	0	0	0	0	0	0	0	0	0	0	0	0	0	0	0	0	0	0	0	0	0	0	0	0	0	0.16847	0	0.21381	0	0	0.22365	0	0	0.07678	0	0.02311
Jonesia_denitrificans	0	0	0	0	0	0	0	2.46521	0	0	0	0	0	0	0	0	0	0	0	0	0	0	0	0	0	0	0	0	0	0	0	0	0	0	0	0	0	0	0	0.06284	0	0	0	0	0	0	0	0	0
Microbacterium_laevaniformans	0	0	0	0	0	0	0	0	0	0	0.14586	0.04187	0	0	0	0	0	0	0	0	0	0	0	0	0	0	0	0	0	0	0	0	0	0	0	0	0	0	0	0	0	0	0	0	0	0	0	0	0.01544
Kocuria_indica	0	0	0	0	0	0	0	0	0	0	0	0	0	0	0	0	0	0	0	0	0	0	0	0	0	0	0	0	0	0	0	0	0	0	0	0	0	0	0	0	0	0	0	0	0	0	0	0	0
Kocuria_kristinae	0	0	0	0	0	0	0	0	0	0	0	0	0	0	0	0	0	0	0	0	0	0	0	0	0	0	0	0	0	0	0	0	0	0	0	0	0	0	0	0	0	0	0	0	0.03709	0	0	0	0
Kocuria_palustris	0	0	0	0	0	0	0.0694	0	0	0	0.0657	0	0	0	0	0	0	0	0	0	0	0	0	0	0	0	0	0	0	0	0	0	0	0	0	0	0.14477	0.00835	0	0.34815	0.74374	0	0	0.02072	0.085	0.03584	0.55799	0.22157	0.31927
Kocuria_polaris	0	0	0	0	0	0	0.02015	0	0	0	0	0	0	0	0	0	0	0	0	0	0	0	0	0	0	0	0	0	0	0	0	0	0	0	0	0	0	0	0	0.14935	0	0	0	0	0	0.03628	0.07451	0	0
Kocuria_rhizophila	0	0	0	0	0	0	0	0	0	0	0	0	0	0	0	0	0	0	0	0	0	0	0	0	0	0	0	0	0	0	0	0	0	0	0	0	0	0	0	0	2.57575	0	0	0	0	0	0	0	0
Kocuria_rosea	0	0	0	0	0	0	0.08814	0	0	0	0.0244	0	0	0	0	0	0	0	0	0	0	0	0	0	0	0	0	0	0	0	0	0	0	0	0	0	0	0	0	0.18383	0	0	0	0	0.00556	0.03033	0	0	0
Micrococcus_aloeverae	0	0	0	0	0	0	0	0	0	0	0	0	0	0	0	0	0	0	0	0	0	0	0	0	0	0	0	0	0	0	0	0	0	0	0	2.12053	0	0.2767	1.6656	0.12425	2.25461	0.22956	0.15532	28.2401	0.10447	0.33654	0	0.44503	0
Micrococcus_luteus	0	0	0	0	0	0	0.14918	0	0	0	0	0	0	0	0	0	0	0	0	0	0	0	0	0	0	0	0	0	0	0	0	0	0	0	0	3.25685	0.54006	1.0912	1.75032	2.00023	13.6555	0.46807	0.05616	44.8295	0.78197	8.23192	1.52655	1.42591	4.04715
Micrococcus_lylae	0	0	0	0	0	0	0	0	0	0	0	0	0	0	0	0	0	0	0	0	0	0	0	0	0	0	0	0	0	0	0	0	0	0	0	0	0	0	0	2.57511	0.17011	0	0	0	0	0	0	0	0
Micrococcus_terreus	0	0	0	0	0	0	0.85078	0	0	0	0	0	0	0	0	0	0	0	0	0	0	0	0	0	0	0	0	0	0	0	0	0	0	0	0	0	0	0	0	0.01354	0	0	0	0.05752	0	0	0.03253	0	0
Pseudoglutamicibacter_albus	0	0	0	0	0	0	0	0	0	0	0	0	0	0	0	0	0	0	0	0	0	0	0	0	0	0	0	0	0	0	0	0	0	0	0	0	0	0	0	0	0	0	0	0	0	0	0	0	0
Pseudoglutamicibacter_cumminsii	0	0	0	0	0	0	0	0	0	0	0	0	0	0	0	0	0	0	0	0	0	0	0	0	0	0	0	0	0	0	0	0	0	0	0	0	0	0	0	0.01677	0	0	0	0	0	0	0	0	0
Rothia_aeria	0	0	0	0	0	0	0	0	0	0	0	0	0.09151	1.00704	0.04657	0.65514	1.72094	0.27037	0.0514	0	5.32381	0.15078	2.36322	0.2711	0.2295	1.24046	1.45728	1.79949	0.09068	0.0125	0.3036	0	0.07936	1.47188	0.04474	0	0	0	0	0	0	0	0	0	0.03691	0.02336	0	0	0.03666
Rothia_dentocariosa	0	0	0	0	0	0	0	0	0	0	0	0	1.39668	1.39495	0.14263	0.24759	0.89327	0.08545	0.25023	0	4.26168	0.04368	0.69179	1.41494	0.79109	0.42114	2.59834	0.32386	0.08129	7.07371	3.81767	2.96932	0	0.06959	0	0	0	0	0	0	0	0	0	0	0.02821	0	0	0	0.07304
Rothia_mucilaginosa	0	0	0	0	0	0	0.09939	0	0	0	0	0	1.32953	1.40701	1.11003	1.44678	1.84932	0.50528	1.20023	1.5478	0.28538	1.44135	9.7008	3.59589	1.08317	4.59055	1.87671	5.47473	0.24186	2.60259	0.76945	5.67557	1.39245	0.26595	0.41175	0	0	0.00239	0	0.01717	0.02214	0	0	0	0.0037	0.10654	0.01004	0	0.27723
Nakamurella_multipartita	0	0	0	0	0	0	0	0	0	0	0	0	0	0	0	0	0	0	0	0	0	0	0	0	0	0	0	0	0	0	0	0	0	0	0	0	0	0	0	0	0	0	0	0	0	0	0	0	0
Cutibacterium_acnes	0	0	0	0	0	0	3.16796	0.78184	0.51214	2.82942	4.23398	4.77391	0	0	0	0	0	0	0	0	0	0.02026	0	0	0	0	0	0	0	0.03992	0	0	0	0	0.02948	20.4191	66.6548	66.7599	24.1845	17.406	31.6833	9.86781	76.5383	6.79214	69.4785	36.9011	66.872	35.9688	22.6529
Cutibacterium_avidum	0	0	0	0	0	0	0	0	0	0	0	0	0	0	0.03679	0	0	0	0	0	0	0	0	0	0	0	0	0	0	0	0	0	0	0	0	0	0	0	0	0	0	0	0	0	0	0	0	0	0.09324
Cutibacterium_granulosum	0	0	0	0	0	0	0	0	0	0	0	0	0	0	0	0	0	0	0	0	0	0	0	0	0	0	0	0	0	0	0	0	0	0	0	0	0.07191	0.32673	0	0.17611	0.63408	0	0.57996	0.03307	0.56616	0.04599	0	0.19325	0.21988
Propionibacterium_humerusii	0	0	0	0	0	0	0	0	0	0	0	0	0	0	0	0	0	0	0	0	0	0	0	0	0	0	0	0	0	0	0	0	0	0	0	16.4536	0.00776	0	0	0	0	0	0	0	0	0	0	0	0
Propionibacterium_namnetense	0	0	0	0	0	0	0	0	0	0	0	0	0	0	0	0	0	0	0	0	0	0	0	0	0	0	0	0	0	0	0	0	0	0	0	0	0	0.01775	0	0	2.53173	0	0	0	0	0	0	0	0
Pseudopropionibacterium_propionicum	0	0	0	0	0	0	0	0	0	0	0	0	0	0.03596	0	0	0	0	0	0	0	0	0.08093	0.1469	0	0	0	0	0	0.0091	0	0	0	0.09069	0	0	0	0	0	0	0	0	0	0	0	0	0	0	0
Pseudonocardia_autotrophica	0	0	0	0	0	0	0	0	0.02269	0	0	0	0	0	0	0	0	0	0	0	0	0	0	0	0	0	0	0	0	0	0	0	0	0	0	0	0	0.06166	0	0	0	0	0	0	0	0	0	0	0
Streptomyces_badius	0	0	0	0	0	0	0	0	0	0	0.02451	0	0	0	0	0	0	0	0	0	0	0	0	0	0	0	0	0	0	0	0	0	0	0	0	0	0	0	0	0	0	0	0	0	0	0	0	0	0
Streptomyces_globisporus	0	0	0	0	0	0	0	0	0	0	0.09578	0	0	0	0	0	0	0	0	0	0	0	0	0	0	0	0	0	0	0	0	0	0	0	0	0	0	0	0	0	0	0	0	0	0	0	0	0	0
Nocardiopsis_dassonvillei	0	0	0	0	0	0	0	0.62615	0	0	0	0	0	0	0	0	0	0	0	0	0	0	0	0	0	0	0	0	0	0	0	0	0	0	0	0	0	0	0	0.46561	0	0	0	0	0	0.32324	0	0.24281	0
Atopobium_minutum	0	0	0	0	0	0	0	0	0	0	0	0	0	0	0	0	0	0	0	0	0	0	0	0	0	0	0	0	0	0	0	0	0	0	0	0	0.00522	0	0	0	0	0	0	0	0	0	0	0	0
Atopobium_parvulum	0	0	0	0	0	0	0	0	0	0	0	0	0	0	0.02267	0	0.04911	0.05122	0	0	0	0	0	0.01278	0.2225	0.01959	0	0	0	0	0.20917	0	0.05383	0.03292	0	0	0	0	0	0	0	0	0	0	0	0	0	0	0
Atopobium_rimae	0	0	0	0	0	0	0	0	0	0	0	0	0	0.0075	0.0042	0	0	0	0	0	0	0	0	0	0	0	0	0	0.00183	0	0.08439	0	0	0.00537	0	0	0	0	0	0	0	0	0	0	0	0	0	0	0
Atopobium_vaginae	0	0	0	0	0	0	0	0	0	0	0	0	0	0	0	0	0	0	0	0	0	0	0	0	0	0	0	0	0	0	0	0	0	0	0	0	0.15755	0	0	0	0.01106	0	0	0	0	0	0	0	0.01819
Bacteroidetes_bacterium_OLB10	0	4.88616	0	0	0	0	0	0	0	0	0	0	0	0	0	0	0	0	0	0	0	0	0	0	0	0	0	0	0	0	0	0	0	0	0	0	0	0	0	0	0	0	0	0	0	0	0	0	0
Dysgonamonadaceae_bacterium	0	4.03134	0	0	0	0	0	0	0	0	0	0	0	0	0	0	0	0	0	0	0	0	0	0	0	0	0	0	0	0	0	0	0	0	0	0	0	0	0	0	0	0	0	0	0	0	0	0	0
Porphyromonas_catoniae	0	0	0	0	0	0	0	0	0	0	0	0	0	0	0.02688	0.02039	0.00705	0	0	0	0	0.15454	0	0.28229	0	0	0.41168	0	0.04307	0	0	0	0	0.13973	0	0	0	0	0	0	0	0	0	0	0	0	0	0	0
Porphyromonas_endodontalis	0	0	0	0	0	0	0	0	0	0	0	0	0.39487	0.11035	0.02527	0.1929	0.24058	0.35602	0.09752	0.36189	0.29271	0.39593	0	0.08672	0.01808	0.05317	0.23655	0	0.23749	0.02	0.36481	0.11601	0.30464	0.00297	0.28774	0	0	0	0	0	0	0	0	0	0	0	0	0	0
Porphyromonas_gingivalis	0	0	0	0	0	0	0	0	0	0	0	0	0.05876	0.31359	0	0.01455	0.02464	0.0981	0.24691	0.2154	0.24001	0.16749	0	0.00546	0	0	0.01497	1.19346	0.1797	0	0.40227	0.04855	0.00771	0	0.61846	0	0	0	0	0	0	0	0	0	0	0	0	0	0
Porphyromonas_somerae	0	0	0	0	0	0	0	0	0	0	0	0	0.53729	1.32943	1.21401	0.80317	0.31546	0.37153	0.53776	2.02057	0.70684	2.18579	0	3.17767	0.49143	7.03162	1.04338	0.09392	0.43443	1.63113	0.0681	0.02627	0.03916	2.22685	6.69645	0	0	0	0	0	0	0	0	0	0.03755	0	0	0	0
Porphyromonas_sp_HMSC065F10	0	0	0	0	0	0	0	0	0	0	0	0	0	0	0	0	0	0	0	0	0	0	0	0	0	0	0	0	0	0	0	0	0	0	0	0	0	0	0	0	0	0	0	0	0	0	0	0	0
Porphyromonas_sp_oral_taxon_278	0	0	0	0	0	0	0	0	0	0	0	0	0	1.22766	0	0	0.119	0.01584	0	0	0	0.03473	0	0	0	0	0	0	0.75432	0.00526	0.00265	0	0.18512	0	0	0	0	0	0	0	0	0	0	0	0	0	0	0	0
Alloprevotella_rava	0	0	0	0	0	0	0	0	0	0	0	0	0	0.09944	0.00666	0.52283	0.13414	2.51295	0.25486	0	0	0.03914	0	0.02296	0.44125	0.01013	0.06065	0.07947	0.29343	0.01984	0.1066	0	0.21616	0	0	0	0	0	0	0	0	0	0	0	0	0	0	0	0
Alloprevotella_tannerae	0	0	0	0	0	0	0	0	0	0	0	0	1.4269	2.09746	0.44063	2.09113	0.6098	2.62179	0.5461	0.78891	0.7563	1.01434	0	1.16785	1.44187	0.12898	1.56014	0.05643	1.23983	0.0453	2.75571	0.63345	11.6938	0.06797	0.17048	0	0	0	0	0	0	0	0	0	0	0	0	0	0
Prevotella_sp_oral_taxon_473	0	0	0	0	0	0	0	0	0	0	0	0	0	0.54219	0.0373	0.86687	0.16945	0.85182	0.0557	0.26274	0	0.62654	0	0.22436	0.00333	0	0.26604	0.24063	0.18106	0.04013	0	0.74902	0.10828	0.12551	0.09973	0	0	0	0	0	0	0	0	0	0	0	0	0	0
Prevotella_bivia	0	0	0	0	0	0	0	0	0	0	0	0	0	0	0	0	0	0	0	0	0	0	0	0	0	0	0	0	0	0	0	0	0	0	0	0.00599	0	0	0	0	0	0	0	0	0.00321	0	0	0	0
Prevotella_buccalis	0	0	0	0	0	0	0	0	0	0	0	0	0	0	0	0	0	0	0	0	0	0	0	0	0	0	0	0	0	0	0	0	0	0	0	0	0	0	0	0	0	0	0	0	0.00399	0	0	0	0
Prevotella_colorans	0	0	0	0	0	0	0	0	0	0	0	0	0	0	0	0	0	0	0	0	0	0	0	0	0	0	0	0	0	0	0	0	0	0	0	0	0	0	0	0	0	0	0	0	0	0	0	0	0
Prevotella_corporis	0	0	0	0	0	0	0	0	0	0	0	0	0	0	0	0	0	0	0	0	0	0	0	0	0	0	0	0	0	0	0	0	0	0	0	0	0.00738	0	0	0	0	0	0	0	0	0	0	0	0
Prevotella_dentalis	0	0	0	0	0	0	0	0	0	0	0	0	0	0	0	0	0	0	0.04093	0	0.00792	0	0	0	0	0	0	0	0	0	0	0	0	0	0.01038	0	0	0	0	0	0	0	0	0	0	0	0	0	0
Prevotella_denticola	0	0	0	0	0	0	0	0	0	0	0	0	0.12215	0	0.04359	0.25356	0.04449	0	0.14521	0	0	0.00429	0	0.03613	0.03894	0.04892	0.08151	0	0	0.08038	0.33961	0.10137	0.16094	0.05111	0.03738	0	0	0	0	0	0	0	0	0	0	0	0	0	0
Prevotella_disiens	0	0	0	0	0	0	0	0	0	0	0	0	0	0	0	0	0	0	0	0	0	0	0	0	0	0	0	0	0	0	0	0	0	0	0	0	0	0	0	0	0	0	0	0	0.01036	0	0	0	0
Prevotella_fusca	0	0	0	0	0	0	0	0	0	0	0	0	0	0	0	0	0	0.01142	0	0	0.06781	0	0	0	0	0	0	0	0.01625	0	0	0	0	0	0	0	0	0	0	0	0	0	0	0	0	0	0	0	0
Prevotella_histicola	0	0	0	0	0	0	0	0	0	0	0	0	0.03053	1.24452	2.676	0.47761	1.31964	3.38517	0	0	0	0	1.59018	2.23763	2.37583	0.7866	0.13086	1.30102	3.62054	0.29298	5.04405	5.09515	2.35663	1.1225	0.00245	0	0	0	0	0	0	0	0	0	0	0.75576	0.11747	0	0.0845
Prevotella_intermedia	0	0	0	0	0	0	0	0	0	0	0	0	0.19304	0.01162	0	0.03214	0.18025	0.11191	0.34177	0.51451	1.0029	0.19573	0	0.0539	0	0	0.01974	0	0.14941	0.16623	0.51519	0.17574	0.35304	0	0.09286	0	0	0	0	0	0	0	0	0	0	0	0	0	0
Prevotella_jejuni	0	0	0	0	0	0	0	0	0	0	0	0	0.62234	0.60163	0.00162	2.05307	0.46167	4.16561	3.75616	0.00965	0	0	0.01928	1.17329	5.37231	0.24559	0.3257	0.44663	0.81662	0.14124	1.52701	3.11205	3.89596	0.58147	0.0259	0	0	0	0	0	0	0	0	0	0	0	0.04069	0	0
Prevotella_loescheii	0	0	0	0	0	0	0	0	0	0	0	0	0	0	0	0	0	0	0	0	0	0	0	0	0	0	0.01605	0	0	0	0	0	0	0.02478	0	0	0	0	0	0	0	0	0	0	0	0	0	0	0
Prevotella_melaninogenica	0	0	0	0	0	0	0	0	0	0	0	0	9.95887	9.77361	15.915	10.2031	8.26211	13.5188	5.68502	1.54866	0.46256	1.08931	8.81799	8.87205	12.6782	4.24176	4.22001	5.55015	5.97835	4.09951	13.2041	23.0491	12.3772	3.32567	3.57713	0	0	0	0	0.01254	0.12158	0	0	0.06382	0	1.14085	0.17975	0	0.10358
Prevotella_multiformis	0	0	0	0	0	0	0	0	0	0	0	0	0.0748	0	0	0	0.03814	0	0.13308	0.04462	0	0.0072	0	0	0	0	0	0	0	0	0.51727	0	0	0	0	0	0	0	0	0	0	0	0	0	0	0	0	0	0
Prevotella_nigrescens	0	0	0	0	0	0	0	0	0	0	0	0	0.09165	0.20408	0	0.36592	0	0.01456	0.18487	0.04071	0.14694	0.02766	0	0.03752	0	0	0.09396	0.23422	0.15052	0.01813	0.3566	0	0.09405	0.01849	0	0	0	0	0	0	0	0	0	0	0	0	0	0	0
Prevotella_oris	0	0	0	0	0	0	0	0	0	0	0	0	0	0.06896	0.1299	0.11892	0.00633	0	0.02415	0	0.12691	0.00633	0	0	0	0.00271	0.11719	0	0.02046	0.01934	0.0912	0.0549	0.17836	0.00865	0	0	0	0	0	0	0	0	0	0	0	0	0	0	0
Prevotella_oulorum	0	0	0	0	0	0	0	0	0	0	0	0	0.6185	0	0.02126	0.06816	0.3737	0.40191	0	0	0	0	0	0	0.04667	0	0	0	0.2421	0.04163	0.05324	0.02364	0.04236	0.0584	0	0	0	0	0	0	0	0	0	0	0	0	0	0	0
Prevotella_pallens	0	0	0	0	0	0	0	0	0	0	0	0	1.80475	1.94476	14.7886	4.67598	2.78725	10.3657	3.66264	0.67284	0.12936	0.06577	0.03104	8.40896	3.55198	1.63549	1.62169	1.74251	5.39165	0.4952	4.75503	1.19927	5.7691	2.68375	0.12526	0	0	0	0	0	0.04095	0	0	0.09453	0	0	0.41988	0	0
Prevotella_pleuritidis	0	0	0	0	0	0	0	0	0	0	0	0	0	0	0	0	0	0.01664	0	0	0.04832	0.02012	0	0	0	0.03577	0.02644	0	0	0.0448	0.03185	0	0	0.00237	0	0	0	0	0	0	0	0	0	0	0	0	0	0	0
Prevotella_salivae	0	0	0	0	0	0	0	0	0	0	0	0	0.00853	0.1495	0.85997	0.75406	0.44321	2.63129	1.19321	0	0	0	0	1.08127	1.60059	0.2037	0.16821	0.1112	1.04171	0.15254	2.13723	0.44759	2.47495	0.77357	0	0	0	0	0	0	0	0	0	0	0	0	0.00441	0	0
Prevotella_scopos	0	0	0	0	0	0	0	0	0	0	0	0	0	0.15582	0.43102	0.13008	0.05753	0.47511	0.03711	0	0	0.00245	0.01039	0.23086	0	0	0.03536	0.1127	0.09908	0.14183	0.84851	0	0.27508	0.0088	0.01597	0	0	0	0	0	0	0	0	0	0	0	0	0	0
Prevotella_shahii	0	0	0	0	0	0	0	0	0	0	0	0	0.15296	0.09105	0.29911	0.38803	0.19704	0.50038	0.48594	0.41693	0	0.0251	0	0.94315	0.17965	0.0154	0.11502	0	0.04847	0.00053	0.03956	0	0.06817	0.09859	0.03173	0	0	0	0	0	0	0	0	0	0	0	0	0	0
Prevotella_sp_F0091	0	0	0	0	0	0	0	0	0	0	0	0	0.0599	0.09643	0	0.03924	0.0876	0.0858	0	0	0	0	0	0.01045	0.00669	0	0	0	0.12026	0.01334	0.26759	0	0.07946	0.016	0	0	0	0	0	0	0	0	0	0	0	0	0	0	0
Prevotella_sp_oral_taxon_299	0	0	0	0	0	0	0	0	0	0	0	0	0	0.02289	0.04725	0.11262	0.04126	0.03666	0	0.01086	0	0.04393	0	0.07045	0	0	0.01478	0	0.02513	0.02807	0.00164	0	0	0.04177	0.34167	0	0	0	0	0	0	0	0	0	0	0	0	0	0
Prevotella_sp_oral_taxon_306	0	0	0	0	0	0	0	0	0	0	0	0	0.03573	1.34878	0.11995	0.40917	0.76718	3.04493	0.68578	0	0	0.01228	0	0.12682	1.12086	0.02597	0.09419	0.53678	0.90221	0.58949	3.09978	0.76989	2.27289	0.21334	0	0	0	0	0	0	0	0	0	0	0	0	0.06445	0	0
Prevotella_timonensis	0	0	0	0	0	0	0	0	0	0	0	0	0	0	0	0	0	0	0	0	0	0	0	0	0	0	0	0	0	0	0	0	0	0	0	0	0	0	0	0.00221	0	0	0	0	0.02462	0	0	0	0
Prevotella_veroralis	0	0	0	0	0	0	0	0	0	0	0	0	0.10309	0.19845	0.01287	0.11289	0	0.04469	0.00543	0	0	0	0	0.00846	0	0	0	0	0.09773	0.04322	0.06573	0.08641	0.03365	0.00722	0.0126	0	0	0	0	0	0	0	0	0	0	0	0	0	0
Tannerella_forsythia	0	0	0	0	0	0	0	0	0	0	0	0	0	0	0	0	0	0.01764	0.04629	0	0	0	0	0	0	0	0	0.08737	0.00677	0.01346	0.01479	0	0	0	0.04539	0	0	0	0	0	0	0	0	0	0	0	0	0	0
Tannerella_sp_oral_taxon_HOT_286	0	0	0	0	0	0	0	0	0	0	0	0	0.96743	1.06772	0.0149	0	1.0862	0.08532	0.03267	0	0.04254	0.16915	0	0.41022	0	0.10536	0.03586	0	0.08612	0.09545	0.04507	0	0.0456	0.39538	0.04373	0	0	0	0	0	0	0	0	0	0	0	0	0	0
Sediminibacterium_sp_FEMGT703S	0	0	0	0	0	0	0	0.02052	0	0	0	0.02153	0	0	0	0	0	0	0	0	0	0	0	0	0	0	0	0	0	0	0	0	0	0	0	0	0	0	0	0	0	0	0	0	0	0	0	0	0
Capnocytophaga_gingivalis	0	0	0	0	0	0	0	0	0	0	0	0	0.03119	0.50318	0.08074	0	0	0.00248	0	0.09495	0.03861	1.03975	0.16374	0.02664	0.03621	0.02527	0.01645	0	0.09737	0.0008	0	0	0	0.09772	0.03759	0	0	0	0	0	0	0	0	0	0	0	0	0	0
Capnocytophaga_granulosa	0	0	0	0	0	0	0	0	0	0	0	0	0.01877	0.04431	0	0	0	0	0	0	0	0.04808	0.04976	0	0	0	0	0	0.00491	0	0	0	0	0	0	0	0	0	0	0	0	0	0	0	0	0	0	0	0
Capnocytophaga_leadbetteri	0	0	0	0	0	0	0	0	0	0	0	0	0.1416	1.28279	0.19961	0	0.10501	0.02257	0	0.11643	0.14288	1.04851	0.17274	0.03211	0.09528	0	0.14127	0	0.35366	0	0.00314	0.04435	0.15135	0.68575	0.30677	0	0	0	0	0	0	0	0	0	0	0	0	0	0
Capnocytophaga_ochracea	0	0	0	0	0	0	0	0	0	0	0	0	0	0	0	0	0.02065	0	0	0	0	0	0.05973	0	0	0	0	0	0	0.0022	0	0	0	0	0	0	0	0	0	0	0	0	0	0	0	0	0	0	0
Capnocytophaga_sp_oral_taxon_332	0	0	0	0	0	0	0	0	0	0	0	0	0	0.05708	0	0	0	0	0	0	0	0.00966	0.00578	0	0	0	0	0	0	0	0	0	0	0	0	0	0	0	0	0	0	0	0	0	0	0	0	0	0
Capnocytophaga_sp_oral_taxon_863	0	0	0	0	0	0	0	0	0	0	0	0	0	0	0	0	0	0	0	0	0	0.00409	0	0	0	0	0	0	0	0	0	0	0	0	0	0	0	0	0	0	0	0	0	0	0	0	0	0	0
Capnocytophaga_sputigena	0	0	0	0	0	0	0	0	0	0	0	0	0	0.40211	0.02346	0	0	0.07328	0.0259	0.10995	0.14707	1.99085	0.08788	0.15922	0.09094	0.0111	0.10756	0	0.12398	0.01616	0.00206	0	0	0.16329	1.25236	0	0	0	0	0	0	0	0	0	0	0	0	0	0
Chryseobacterium_haifense	0	0	0	0	0	0	0	0	0	0	0	0	0	0	0	0	0	0	0	0	0	0	0	0	0	0	0	0	0	0	0	0	0	0	0	0	0.02036	0	0	0	0	0	0	0.01061	0	0.05107	0.00747	0	0
Chryseobacterium_hominis	0	0	0	0	0	0	0	0	0	0	0	0	0	0	0	0	0	0	0	0	0	0	0	0	0	0	0	0	0	0	0	0	0	0	0	0	0	0	0	0	0	0	0	0.01341	0	0	0	0	0
Chryseobacterium_taklimakanense	0	0	0	0	0	0	0	0	0	0	0	0	0	0	0	0	0	0	0	0	0	0	0	0	0	0	0	0	0	0	0	0	0	0	0	0	0	0	0	0.0435	0	0	0	0	0.22337	0	0	0	0
Cloacibacterium_normanense	0	4.08496	0	0	0	0	0	0	0	0	0	0	0	0	0	0	0	0	0	0	0	0	0	0	0	0	0	0	0	0	0	0	0	0	0	0	0	0	0	0	0	0	0	0	0	0	0	0	0
Elizabethkingia_meningoseptica	0	0	0	0	0	0	0	0	0	0	0	0	0	0	0	0	0	0	0	0	0	0	0	0	0	0	0	0	0	0	0	0	0	0	0	0	0	0	0	0	0	0	0	0	0	0	0	0	0
Empedobacter_falsenii	0	0	0	0	0	0	0	0	0	0	0	0	0	0	0	0	0	0	0	0	0	0	0	0	0	0	0	0	0	0	0	0	0	0	0	0	0	0	0	0	0	0	0	0	0	0	0	0	0
Sphingobacterium_multivorum	0	0	0	0	0	0	0.00854	0	0	0	0	0	0	0	0	0	0	0	0	0	0	0	0	0	0	0	0	0	0	0	0	0	0	0	0	0	0	0	0	0	0	0	0	0	0	0	0	0	0
Chlorobi_bacterium_OLB7	0	1.53912	0	0	0	0	0	0	0	0	0	0	0	0	0	0	0	0	0	0	0	0	0	0	0	0	0	0	0	0	0	0	0	0	0	0	0	0	0	0	0	0	0	0	0	0	0	0	0
Deinococcus_radiodurans	0	0	0	0	0	0	0	0	0	0	0	0	0	0	0	0	0	0	0	0	0	0	0	0	0	0	0	0	0	0	0	0	0	0	0	0	0	0	0	0	0	0	0	0	0.0411	0	0	0	0
Deinococcus_wulumuqiensis	0	0	0	0	0	0	0	0	0	0	0	0	0	0	0	0	0	0	0	0	0	0	0	0	0	0	0	0	0	0	0	0	0	0	0	0	0	0	0	0	0	0.96351	0	0	3.05121	0.0426	0	0	0.01981
Meiothermus_silvanus	0	0	0	0	0	0	0.13649	0	0	0	0	0	0	0	0	0	0	0	0	0	0	0	0	0	0	0	0	0	0	0	0	0	0	0	0	0	0	0	0	0	0	0	0	0	0	0	0	0	0
Anoxybacillus_flavithermus	0	2.88071	0	0	0	0	0.23967	0	0	0	0	0.42155	0	0	0	0	0	0	0	0	0	0	0	0	0	0	0	0	0	0	0	0	0	0	0	0	0	0	0	0	0	0	0	0	0	0	0.15029	0	0
Anoxybacillus_pushchinoensis	0	0.08747	0	0	0	0	0	0	0	0	0	0	0	0	0	0	0	0	0	0	0	0	0	0	0	0	0	0	0	0	0	0	0	0	0	0	0	0	0	0	0	0	0	0	0	0	0	0	0
Bacillus_coagulans	0	0.10787	0	0	0	0	0	0	0	0	0	0	0	0	0	0	0	0	0	0	0	0	0	0	0	0	0	0	0	0	0	0	0	0	0	0	0	0	0	0	0	0	0	0	0	0	0	0	0
Bacillus_hemicellulosilyticus	0	0	0	0	0	0	0	0	0	0	0	0	0	0	0	0	0	0	0	0	0	0	0	0	0	0	0	0	0	0	0	0	0	0	0	0	0	0	0	0.04415	0	0	0	0	0	0	0	0	0
Bacillus_pseudofirmus	0	0	0	0	0	0	0	0.03904	0	0	0	0	0	0	0	0	0	0	0	0	0	0	0	0	0	0	0	0	0	0	0	0	0	0	0	0	0	0	0	0	0	0	0	0	0	0	0	0	0
Bacillus_thermoamylovorans	0	0.60374	0	0	0	0	0	0	0	0	0	0	0	0	0	0	0	0	0	0	0	0	0	0	0	0	0	0	0	0	0	0	0	0	0	0	0	0	0	0	0	0	0	0	0	0	0	0	0
Exiguobacterium_sp_AT1b	0	0	0	0	0	0	0	0	0	0	0	0	0	0	0	0	0	0	0	0	0	0	0	0	0	0	0	0	0	0	0	0	0	0	0	0	0	0	0	0	0	0	0	0	0	0	0	0	0
Gemella_asaccharolytica	0	0	0	0	0	0	0	0	0	0	0	0	0	0	0	0	0	0	0	0	0	0	0	0	0	0	0	0	0	0	0	0	0	0	0	0	0	0.00333	0	0	0	0	0	0	0	0	0	0	0
Gemella_haemolysans	0	0	0	0	0	0	0	0	0	0	0	0	1.72177	0.433	0.73649	2.53813	0.22794	0.14711	0.58954	0.17826	0.39195	1.03312	0	0.16687	1.00288	0.23805	0.44569	1.26794	0.63602	1.11108	0.34018	0	0.57632	1.13248	0.6523	0	0	0	0	0	0	0	0	0	0.02263	0	0	0	0.31217
Gemella_morbillorum	0	0	0	0	0	0	0	0	0	0	0	0	0.16158	0.97063	0.04576	0.07138	0.04679	0.00372	0.01171	0	0.05547	0.21883	0	0	0.07677	0.01993	0.06231	0	0.18552	0.04511	0.07121	0.05593	0.23968	0.20394	0.05497	0	0	0	0	0	0	0	0	0	0	0	0	0	0
Gemella_sanguinis	0	0	0	0	0	0	0	0	0	0	0	0	0.65837	0.3008	0.53034	0.33977	0.563	0.10741	0.24182	0.85934	0.07769	0.3143	0.01971	0.85903	0.15807	0.33634	0.13719	0.40641	0.07764	0.17418	0.02376	0.2153	0.6109	0.21679	1.751	0	0	0	0	0	0	0	0	0	0	0	0	0	0
Paenibacillus_campinasensis	0	0	0	0	0	0	0	5.43064	0	0	0	0	0	0	0	0	0	0	0	0	0	0	0	0	0	0	0	0	0	0	0	0	0	0	0	0	0	0	0	0.02301	0	0	0	0	0	0.05576	0	0.03975	0
Paenibacillus_lautus	0	0	0	0	0	0	0	0.22286	0	0	0	0	0	0	0	0	0	0	0	0	0	0	0	0	0	0	0	0	0	0	0	0	0	0	0	0	0	0	0	0	0	0	0	0	0	0	0	0	0
Planomicrobium_glaciei	0	0	0	0	0	0	0.92178	0	0	0	0	0	0	0	0	0	0	0	0	0	0	0	0	0	0	0	0	0	0	0	0	0	0	0	0	0	0	0	0	0	0	0	0	0	0	0	0	0	0
Jeotgalicoccus_halophilus	0	0	0	0	0	0	0	0	0	0	0	0	0	0	0	0	0	0	0	0	0	0	0	0	0	0	0	0	0	0	0	0	0	0	0	0	0	0	0	0.00437	0	0	0	0	0	0	0	0	0
Salinicoccus_roseus	0	0	0	0	0	0	0	0	0	0	0	0	0	0	0	0	0	0	0	0	0	0	0	0	0	0	0	0	0	0	0	0	0	0	0	0	0	0	0	0.00602	0	0	0	0	0	0	0	0	0
Staphylococcus_aureus	0	0	0	0	0	0	0	0	0	0	0	0	0	0	0	0	0	0	0	0	0	0	0	0	0	0	0	0	0	0	0	0	0	0	0	0	0	0	0	0.0325	0	0	0	0	0	0	0	0	0
Staphylococcus_capitis	0	0	0	0	0	0	0	0	0	0	0	0	0	0	0	0	0	0	0	0	0	0	0	0	0	0	0	0	0	0	0	0	0	0	0	0	0.03926	0.13139	0	0.01533	0.16424	0	0.48403	0	0.64338	0	0	0.1798	0
Staphylococcus_caprae	0	0	0	0	0	0	0	0	0	0	0	0	0	0	0	0	0	0	0	0	0	0	0	0	0	0	0	0	0	0	0	0	0	0	0	0	0	0.00693	0	0	0	0	0	0	0	0	0	0	0
Staphylococcus_cohnii	0	0	0	0	0	0	0.21227	0	0	0	0	0	0	0	0	0	0	0	0	0	0	0	0	0	0	0	0	0	0	0	0	0	0	0	0	0	0	0	0	0.05659	0.04725	0	0	0	0	0	0.2963	0	0
Staphylococcus_epidermidis	0	0	0	0	0	0	0.04588	0	0	0	0	0	0	0	0	0	0	0	0	0	0	0	0	0	0	0	0	0	0	0	0	0	0	0	0	0.25264	0.59463	0.23244	0	0.4583	0.78832	0.33966	0.26985	0.09945	0.65845	0.12331	0	0.51357	0.21598
Staphylococcus_gallinarum	0	0	0	0	0	0	0	0	0	0	0	0	0	0	0	0	0	0	0	0	0	0	0	0	0	0	0	0	0	0	0	0	0	0	0	0	0	0	0	0	0	0	0	0	0	0	0	0	0
Staphylococcus_haemolyticus	0	0	0	0	0	0	0	0	0	0	0	0	0	0	0	0	0	0	0	0	0	0	0	0	0	0	0	0	0	0	0	0	0	0	0	0	0	0	0	1.22548	0.22368	0	0	0	0.1339	0	0	0	0
Staphylococcus_hominis	0	0	0	0	0	0	0.0542	0	0	0	0.06034	0	0	0	0	0	0	0	0	0	0	0	0	0	0	0	0	0	0	0	0	0	0	0	0	1.22436	2.12823	0.19505	0.5517	25.2804	2.52747	17.5115	0.4939	0.35607	1.19335	0.2883	0.69471	3.42421	8.3583
Staphylococcus_lugdunensis	0	0	0	0	0	0	0	0	0	0	0	0	0	0	0	0	0	0	0	0	0	0	0	0	0	0	0	0	0	0	0	0	0	0	0	0	0	0	0	0.0087	0	0	0	0	0.04254	0	0	0	0
Staphylococcus_pettenkoferi	0	0	0	0	0	0	0	0	0	0	0	0	0	0	0	0	0	0	0	0	0	0	0	0	0	0	0	0	0	0	0	0	0	0	0	0	0	0.24541	0	0.0065	0.06279	0	0	0	0	0	0	0	0
Staphylococcus_saprophyticus	0	0	0	0	0	0	0	0	0	0	0	0	0	0	0	0	0	0	0	0	0	0	0	0	0	0	0	0	0	0	0	0	0	0	0	0	0	0.03149	0	0	0	0	0	0	0	0	0	0	0
Staphylococcus_warneri	0	0	0	0	0	0	0	0	0	0	0	0	0	0	0	0	0	0	0	0	0	0	0	0	0	0	0	0	0	0	0	0	0	0	0	0	0	0	0	0	0	0	0	0	0	0	0	0	0
Abiotrophia_defectiva	0	0	0	0	0	0	0	0	0	0	0	0	0	0.01906	0	0	0	0.03112	0	0	0	0.11605	0	0.0442	0	0	0	0	0	0.1117	0.01163	0	0	0.0187	0	0	0	0	0	0	0	0	0	0	0	0	0	0	0
Abiotrophia_sp_HMSC24B09	0	0	0	0	0	0	0	0	0	0	0	0	0	0.20141	0	0	0	0.04505	0	0	0	0.23474	0	0.03241	0	0	0	0	0	0.10868	0.00506	0	0	0.14033	0	0	0	0	0	0	0	0	0	0	0	0	0	0	0
Aerococcaceae_bacterium	0	0	0	0	0	0	0	0	0	0	0	0	0	0	0	0	0	0	0	0	0	0	0	0	0	0	0	0	0	0	0	0	0	0	0	0	0	0	0	0	0	0	0	0	0	0	0	0	0
Aerococcus_christensenii	0	0	0	0	0	0	0	0	0	0	0	0	0	0	0	0	0	0	0	0	0	0	0	0	0	0	0	0	0	0	0	0	0	0	0	0	0.02012	0	0	0	0	0	0	0	0	0	0	0	0
Aerococcus_urinaeequi	0	0	0	0	0	0	0	0	0	0	0	0	0	0	0	0	0	0	0	0	0	0	0	0	0	0	0	0	0	0	0	0	0	0	0	0	0	0	0	0	0	0	0	0	0	0	0	0	0
Aerococcus_viridans	0	0	0	0	0	0	0	0	0	0	0	0	0	0	0	0	0	0	0	0	0	0	0	0	0	0	0	0	0	0	0	0	0	0	0	0	0	0	0	0.00126	0	0	0	0	0	0	0	0	0
Facklamia_languida	0	0	0	0	0	0	0	0	0	0	0	0	0	0	0	0	0	0	0	0	0	0	0	0	0	0	0	0	0	0	0	0	0	0	0	0	0	0	0	0.0197	0	0	0	0	0	0	0	0	0
Dolosigranulum_pigrum	0	0	0	0	0	0	0	0	0	0	0	0	0	0	0	0	0	0	0	0	0	0	0	0	0	0	0	0	0	0	0	0	0	0	0	0	0	0	0	0	0	0	0	0	0.03671	0	0	0	0
Granulicatella_adiacens	0	0	0	0	0	0	0	0	0	0	0	0	0	0.08734	0	0	0	0.00929	0.05912	0	0	0.00944	0.01964	0	0	0.01186	0	0	0.00551	0.02127	0.01968	0	0.11048	0.0139	0.01383	0	0	0	0	0	0	0	0	0	0	0	0	0	0
Granulicatella_elegans	0	0	0	0	0	0	0.0259	0	0	0	0	0	0.25866	1.42129	0	0.3318	0.03907	0.21664	0	0.05067	0	1.26468	0.00925	0.23713	0.09834	0	0.39753	0.02392	0.22276	0.08911	0.14351	0.01968	0.40276	0.46298	0.59853	0	0	0	0	0	0	0	0	0	0	0	0	0	0
Enterococcus_cecorum	0	5.14921	0	0	0	0	0	0	0	0	0	0	0	0	0	0	0	0	0	0	0	0	0	0	0	0	0	0	0	0	0	0	0	0	0	0	0	0	0	0	0	0	0	0	0	0	0	0	0
Lactobacillus_crispatus	0	0	0	0	0	0	0	0	0	0	0	0	0	0	0	0	0	0	0	0	0	0	0	0	0	0	0	0	0	0	0	0	0	0	0	4.37454	0	0	0	0.25894	0.13278	0	0	0.22515	0	0	0	0	0.164
Lactobacillus_delbrueckii	0	0	0	0	0	0	0	0	0	0	0	0	0	0	0	0	0	0	0	0	0	0	0	0	0	0	0	0	0	0	0	0	0	0	0	0	0	0	0	0	0	0	0	0	0	0	0	0	0.00547
Lactobacillus_iners	0	0	0	0	0	0	0	0	0	0	0	0.24785	0	0	0	0	0	0	0	0	0	0	0	0	0	0	0	0	0	0	0	0	0	0	0	0	0.22522	0	0	0	0.55994	0	0.82582	0	3.30819	0	0.12583	0.68279	0.12685
Lactobacillus_jensenii	0	0	0	0	0	0	0	0	0	0	0	0	0	0	0	0	0	0	0	0	0	0	0	0	0	0	0	0	0	0	0	0	0	0	0	0	0	0	0	0	0.00903	0	0	0	0	0	0	0	0
Weissella_confusa	0	0	0	0	0	0	0	0	0	0	0	0	0	0	0	0	0	0	0	0	0	0	0	0	0	0	0	0	0	0	0	0	0	0	0	0	0	0	0	0	0	0	0	0.00154	0	0	0	0	0
Weissella_soli	0	0	0	0	0	0	0	0.59179	0	1.37503	0	0	0	0	0	0	0	0	0	0	0	0	0	0	0	0	0	0	0	0	0	0	0	0	0	0	0	0	0	0	0	0	0	0	0	0	0	0	0
Lactococcus_lactis	0	0	0	0	0	0	0.2036	0.02492	0.25189	0	0.29532	0.1624	0	0	0	0	0	0	0	0	0	0	0	0	0	0	0	0	0	0	0	0	0	0	0	0.0178	0	0.04868	0	0	0	0	0	0	0.00703	0	0	0	0.00476
Streptococcus_anginosus_group	0	0	0	0	0	0	0	0	0	0	0	0	0	0	0	0	0.04838	0	0	0	0	0	0	0	0.01877	0	0	0	0	0.00703	0	0	0	0	0	0	0	0	0	0	0	0	0	0	0	0	0	0	0
Streptococcus_australis	0	0	0	0	0	0	0	0	0	0	0	0	0	0	0	0	0.01241	0	0	0	0	0	0.02362	0	0	0	0	0.01291	0	0	0	0	0	0.00122	0.07319	0	0	0	0	0	0	0	0	0	0	0	0	0	0
Streptococcus_cristatus	0	0	0	0	0	0	0	0	0	0	0	0	0.13309	0.24429	0	0	0.21613	0	0	0	0	0	0	0.0129	0	0	0	0	0	0.11767	0	0	0	0.20412	0	0	0	0	0	0	0	0	0	0	0	0	0	0	0
Streptococcus_gordonii	0	0	0	0	0	0	0	0	0	0	0	0	0	0.51504	0	0.01547	0.18408	0	0	0	0.11274	0	0	0	0	0	0.11514	0.84893	0.14839	1.77471	0.64696	0.14847	0	0	0	0	0	0	0	0	0	0	0	0	0	0	0	0	0
Streptococcus_infantis	0	0	0	0	0	0	0	0	0	0	0	0	5.7751	2.40633	5.65788	6.1284	1.94212	1.99613	2.89003	1.34658	0.16808	0.26113	1.41874	3.5031	2.30341	7.06275	2.51194	5.97783	0.46271	1.37543	1.17149	5.31796	3.46737	5.02338	2.84386	0	0	0	0	0	0.06242	0	0	0.06599	0	0.03894	0.07129	0	0.06608
Streptococcus_milleri	0	0	0	0	0	0	0	0	0	0	0	0	0	0	0	0	0	0	0	0	0	0	0	0	0	0	0	0	0	0.00494	0	0	0	0	0	0	0	0	0	0	0	0	0	0	0	0	0	0	0
Streptococcus_mitis	0	0	0	0	0	0	0.31153	0	0	0	0	0	15.2758	2.62973	0.57667	8.02337	1.38713	1.08891	0.68933	0.72292	0.51523	1.85888	0.17509	1.89117	4.54006	0.17675	6.05073	3.87693	2.32376	2.33711	4.21924	4.59246	3.95514	15.7719	3.35518	0	0.11089	0.07072	0	0.01602	0.25169	0	0	0.01456	0.02911	0.06355	0.0554	0	0.28246
Streptococcus_mutans	0	0	0	0	0	0	0	0	0	0	0	0	0	0	0	0	0	0	0	0	0	0	0	0	0	0	0	0	0	0	0	0	0	0	0	0	0	0	0	0	0	0	0	0	0	0	0	0	0
Streptococcus_oralis	0	0	0	0	0	0	0.06806	0	0	0	0.01331	0	2.0226	5.03124	1.33498	2.53341	2.26612	0.24685	0.3088	0.23375	0.20878	0.65787	0.07268	1.81617	7.3082	0.32163	4.68393	1.03572	1.26616	3.30064	8.4039	2.21795	1.18716	11.4207	0.60857	0	0.03027	0.03691	0	0	0.23507	0	0	0.01489	0.01147	0	0	0	0.10203
Streptococcus_parasanguinis	0	0	0	0	0	0	0.00899	0	0	0	0	0	0.11089	0.53573	0.45314	0.4219	0.41927	0.50455	0.76393	0	0	0	11.5005	1.34782	0.80475	0.83204	0.01827	1.69755	0.03742	0.17142	1.34414	2.72893	1.36802	0.68968	0.07331	0	0	0	0	0	0	0	0	0	0	0.33519	0.01325	0	0.02144
Streptococcus_peroris	0	0	0	0	0	0	0	0	0	0	0	0	0	0	0	0.25208	0	0	0	0	0	0	0.3178	0	0	0	0.03542	0	0	0	0	0	0	0.02048	0	0	0	0	0	0	0	0	0	0	0	0	0	0	0
Streptococcus_pseudopneumoniae	0	0	0	0	0	0	0	0	0	0	0	0	0	0	0	0.10141	0	0.01574	0	0	0	0	0	0	0.0718	0	0.07643	0	0	0	0.14354	0	0	0.03451	0	0	0	0	0	0	0	0	0	0	0	0	0	0	0
Streptococcus_salivarius	0	0	0	0	0	0	0.07215	0	0	0	0	0	0	0	0	0	0.12448	0.78037	0.92392	0	0	0	10.2493	0	0.1892	0.05038	0	1.20392	0	0.04083	2.37022	5.98285	0	0.14601	0	0	0	0	0	0	0	0	0	0	0	0.03642	0	0	0.03466
Streptococcus_sanguinis	0	0	0	0	0	0	0	0	0	0	0	0	0.32994	0.43173	0.0043	0.1695	0.13747	0	0	0	0.55757	0.06037	0.54462	0.35561	0.30603	0	0.3403	4.62261	0.0944	0.31328	0.12708	0	0	0.38384	0.14733	0	0.00464	0	0	0	0.02611	0	0	0	0	0	0	0	0.05475
Streptococcus_sobrinus	0	0	0	0	0	0	0	0	0	0	0	0	0	0	0	0	0.03886	0	0	0	0	0	0	0	0	0	0	0	0	0	0	0	0	0	0	0	0	0	0	0	0	0	0	0	0	0	0	0	0
Streptococcus_sp_A12	0	0	0	0	0	0	0	0	0	0	0	0	0	0.14275	0	0	0	0	0.00375	0	0	0	0	0	0	0	0	0	0	0	0	0	0	0.0042	0.03137	0	0	0	0	0	0	0	0	0	0	0	0	0	0
Streptococcus_sp_F0442	0	0	0	0	0	0	0	0	0	0	0	0	0	0	0	0	0	0	0	0	0	0	0	0.02805	0	0.00371	0	0	0	0	0	0	0	0	0	0	0	0	0	0	0	0	0	0	0	0	0	0	0
Streptococcus_sp_HMSC034E03	0	0	0	0	0	0	0	0	0	0	0	0	0	0	0	0.08811	0	0	0	0	0	0	0.00595	0	0.12304	0	0	0.21852	0	0.00827	0	0	0	0	0	0	0	0	0	0	0	0	0	0	0	0	0	0	0
Streptococcus_sp_HMSC067H01	0	0	0	0	0	0	0	0	0	0	0	0	0.0839	0	0.00941	0.19616	0	0	0	0	0	0.03567	0.09434	0	0.01302	0	0	0.20841	0	0.01106	0	0	0	0.03026	0	0	0	0	0	0	0	0	0	0	0	0	0	0	0
Streptococcus_sp_HMSC070B10	0	0	0	0	0	0	0	0	0	0	0	0	0	0	0	0	0	0	0	0	0	0	0	0	0	0	0	0	0	0	0	0	0	0	0	0	0	0	0	0	0.03677	0	0	0	0	0	0	0	0
Streptococcus_sp_HMSC071D03	0	0	0	0	0	0	0	0	0	0	0	0	0	0	0	0.02647	0	0	0	0	0	0.00743	0	0	0	0	0	0	0	0	0	0	0	0.04275	0	0	0	0	0	0	0	0	0	0	0	0	0	0	0
Streptococcus_sp_HPH0090	0	0	0	0	0	0	0	0	0	0	0	0	0	0	0	0	0	0	0	0	0	0	0	0	0	0	0.04833	0	0	0	0	0	0	0	0	0	0	0	0	0	0	0	0	0	0	0	0	0	0
Streptococcus_sp_M334	0	0	0	0	0	0	0	0	0	0	0	0	0.26664	0	0	0	0.1443	0	0	0	0	0.14196	0	0.04238	0.3619	0	0.0581	0	0.03173	0.023	0.51561	0	0.04397	0	0	0	0	0	0	0	0	0	0	0	0	0	0	0	0
Streptococcus_sp_NLAE_zl_C503	0	0	0	0	0	0	0	0	0	0	0	0	0	0	0	0	0	0	0	0	0	0.05538	0	0	0	0	0	0	0	0.10318	0	0	0	0	0	0	0	0	0	0	0	0	0	0	0	0	0	0	0
Streptococcus_sp_SK643	0	0	0	0	0	0	0	0	0	0	0	0	0	0	0	0	0	0	0	0	0	0.03538	0	0	0	0	0	0	0.02584	0.25048	0	0	0	0	0	0	0	0	0	0	0	0	0	0	0	0	0	0	0
Streptococcus_sp_oral_taxon_058	0	0	0	0	0	0	0	0	0	0	0	0	0	0	0.00751	0.06177	0	0	0	0	0	0	0	0	0	0	0	0	0	0.01597	0	0	0	0	0	0	0	0	0	0	0	0	0	0	0	0	0	0	0
Streptococcus_thermophilus	0	0	0	0	0	0	0	0	0	0	0	0	0	0	0	0	0	0	0	0	0	0	0	0	0	0	0	0	0	0	0	0	0	0	0	0.41612	0	0	0	0	0	0	0	0	0	0	0	0	0
Streptococcus_vestibularis	0	0	0	0	0	0	0	0	0	0	0	0	0	0	0	0	0	0	0.0319	0	0	0	0	0	0	0	0	0	0.017	0	0	0	0	0	0	0	0	0	0	0	0	0	0	0	0	0	0	0	0
Eubacterium_brachy	0	0	0	0	0	0	0	0	0	0	0	0	0	0	0	0	0	0.00433	0.01155	0	0	0	0	0	0	0	0	0	0	0.0088	0	0	0	0	0	0	0	0	0	0	0	0	0	0	0	0	0	0	0
Eubacterium_infirmum	0	0	0	0	0	0	0	0	0	0	0	0	0	0	0.00321	0	0	0.01319	0.04751	0	0	0.00687	0	0.00788	0	0	0	0	0.02709	0	0.01614	0	0	0	0.04257	0	0	0	0	0	0	0	0	0	0	0	0	0	0
Eubacterium_nodatum	0	0	0	0	0	0	0	0	0	0	0	0	0	0	0	0	0	0.03647	0.01665	0	0	0.0454	0	0	0	0	0	0.01477	0.01778	0.00155	0.11669	0	0	0	0.02553	0	0	0	0	0	0	0	0	0	0	0	0	0	0
Eubacterium_saphenum	0	0	0	0	0	0	0	0	0	0	0	0	0	0	0	0.07231	0	0.13405	0.1245	0.19497	0	0.05922	0	0	0.05199	0.00225	0	0	0.04572	0	0.30672	0	0	0	0.07127	0	0	0	0	0	0	0	0	0	0	0	0	0	0
Eubacterium_sulci	0	0	0	0	0	0	0	0	0	0	0	0	0.20448	0.51723	4.79198	0.77439	0.6949	1.68701	1.22818	0.04654	0	0.06531	0	1.90632	3.01468	0.95479	0.5735	0.30602	0.87533	0.16806	2.69239	0.00725	1.8195	1.7993	1.38371	0	0	0	0	0	0	0	0	0	0	0	0	0	0
Mogibacterium_diversum	0	0	0	0	0	0	0	0	0	0	0	0	0.11592	0	0.04668	0.06219	0.02647	0.07073	0	0	0	0	0	0.03743	0.14604	0.03258	0	0	0.03087	0	0.08154	0	0.09747	0.0047	0.12536	0	0	0	0	0	0	0	0	0	0	0	0	0	0
Mogibacterium_timidum	0	0	0	0	0	0	0	0	0	0	0	0	0	0	0	0	0	0	0	0	0	0	0	0	0.00336	0	0	0	0	0	0	0	0	0	0	0	0	0	0	0	0	0	0	0	0	0	0	0	0
Lachnoanaerobaculum_saburreum	0	0	0	0	0	0	0	0	0	0	0	0	0	0.06134	0.13071	0	0.13583	0.21951	0.08476	0	0	0	0	0.01935	0.03028	0.04797	0	0	0.06719	0.01251	0	0	0.0232	0.02278	0	0	0	0	0	0	0	0	0	0	0	0	0.01212	0	0
Lachnospiraceae_bacterium_oral_taxon_096	0	0	0	0	0	0	0	0	0	0	0	0	0	0	0	0	0.20724	0.53518	0.07471	0	0	0	0	0	0.1884	0.00133	0	0	0.05365	0	0	0	0	0	0	0	0	0	0	0	0	0	0	0	0	0	0	0	0
Oribacterium_parvum	0	0	0	0	0	0	0	0	0	0	0	0	0	0	0.00924	0.00117	0.08775	0.00118	0	0	0	0	0	0	0.02049	0	0	0	0	0	0	0	0	0.00868	0	0	0	0	0	0	0	0	0	0	0	0	0	0	0
Oribacterium_sinus	0	0	0	0	0	0	0	0	0	0	0	0	0	0	0.02208	0.00767	0	0.01871	0	0	0	0	0	0	0	0.06106	0	0	0	0.02178	0	0	0	0	0.0169	0	0	0	0	0	0	0	0	0	0	0	0	0	0
Stomatobaculum_longum	0	0	0	0	0	0	0	0	0	0	0	0	0	0	0	0	0.01662	0.05605	0	0	0	0	0	0	0.02091	0	0	0	0	0	0	0	0	0	0	0	0	0	0	0	0	0	0	0	0	0	0	0	0
Filifactor_alocis	0	0	0	0	0	0	0	0	0	0	0	0	0	0.00524	0	0.0106	0	0.00924	0.02261	0.02723	0	0.02631	0	0	0	0	0	0	0.01936	0.00713	0.24268	0	0	0	0.10274	0	0	0	0	0	0	0	0	0	0	0	0	0	0
Peptostreptococcus_stomatis	0	0	0	0	0	0	0	0	0	0	0	0	0	0	0	0	0	0.00553	0	0	0	0.00577	0	0	0	0	0	0	0	0.00132	0.01085	0	0	0	0.10682	0	0	0	0	0	0	0	0	0	0	0	0	0	0
Bulleidia_extructa	0	0	0	0	0	0	0	0	0	0	0	0	0	0	0	0	0	0	0	0	0	0	0	0	0	0	0	0	0	0	0.02446	0	0	0	0.02021	0	0	0	0	0	0	0	0	0	0	0	0	0	0
Solobacterium_moorei	0	0	0	0	0	0	0	0	0	0	0	0	0	0	0.02181	0	0	0.01138	0.03747	0	0	0	0	0	0.05772	0.00141	0	0	0.00282	0	0.21711	0	0	0	0.00929	0	0	0	0	0	0	0	0	0	0	0	0	0	0
Selenomonas_flueggei	0	0	0	0	0	0	0	0	0	0	0	0	0	0	0	0	0	0.01913	0	0	0	0	0	0	0	0	0	0	0	0	0	0	0	0	0	0	0	0	0	0	0	0	0	0	0	0	0	0	0
Selenomonas_noxia	0	0	0	0	0	0	0	0	0	0	0	0	0.01644	0	0	0	0	0	0	0	0	0	0	0	0	0	0	0	0	0	0	0	0	0.00727	0	0	0	0	0	0	0	0	0	0	0	0	0	0	0
Anaeroglobus_geminatus	0	0	0	0	0	0	0	0	0	0	0	0	0	0	0	0	0	0	0	0	0	0	0	0	0	0	0	0	0	0	0	0	0	0	0	0	0	0	0	0	0	0	0	0	0	0	0	0	0
Dialister_micraerophilus	0	0	0	0	0	0	0	0	0	0	0	0	0	0	0	0	0	0	0	0	0	0	0	0	0	0	0	0	0	0	0	0	0	0	0	0	0	0	0	0	0	0	0	0	0	0	0	0	0
Dialister_pneumosintes	0	0	0	0	0	0	0	0	0	0	0	0	0	0	0	0	0	0	0	0.02763	0	0	0	0	0	0	0	0	0	0	0.01962	0	0	0	0	0	0	0	0	0	0	0	0	0	0	0	0	0	0
Megasphaera_micronuciformis	0	0	0	0	0	0	0	0	0	0	0	0	0.02276	0.19042	1.69335	1.06328	0.73102	1.13897	1.73704	0	0	0	0	0.15644	3.57198	0.26429	0.14591	0.48664	0.39737	0.07333	3.06135	0.95004	1.02551	1.55333	0	0	0	0	0	0	0	0	0	0	0	0	0.06022	0	0.03511
Veillonella_atypica	0	0	0	0	0	0	0	0	0	0	0	0	0.82806	0.57287	1.12398	0.7698	0.53	4.50408	1.00763	0	0	0	1.02611	0.70117	5.63851	0.19847	0.24767	1.22492	0.92035	0.25221	3.40717	4.00729	1.11871	1.45857	0.03769	0	0	0	0	0	0.04793	0	0	0	0	0.03529	0.05185	0	0
Veillonella_dispar	0	0	0	0	0	0	0	0	0	0	0	0	0.53213	0.25531	1.84295	0.32041	1.56708	0.46734	0.42229	0.3556	0	0.01646	1.25312	0.19779	2.47493	0.40514	0.11495	1.65806	0.44254	0.16571	0.95072	0.74516	0.41305	0.42055	0.24822	0	0	0	0	0	0	0	0	0	0	0.01334	0	0	0
Veillonella_infantium	0	0	0	0	0	0	0	0	0	0	0	0	0.07725	0.26968	0.66838	0.22509	0.19176	0.2173	0.30733	0.11937	0	0.00864	0.80769	0.48665	0.6556	0.42079	0.01539	1.23418	0.20881	0.19688	0.08118	0.21042	0.45998	0.26771	0.2458	0	0	0	0	0	0	0	0	0	0	0	0	0	0
Veillonella_montpellierensis	0	0	0	0	0	0	0	0	0	0	0	0	0	0	0	0	0	0	0	0	0	0	0	0	0	0	0	0	0	0	0	0	0	0	0	0	0	0	0	0	0	0	0	0	0	0	0	0	0
Veillonella_parvula	0	0	0	0	0	0	0	0	0	0	0	0	0.78864	0.49452	0.15813	0.14234	2.49667	0.11344	0.02159	0	0.58911	0.02149	0.67302	0.09087	0.15142	0.04021	0.15346	2.7415	0.14672	2.81729	1.37833	0.29269	0.33518	0.18386	0.1385	0	0	0	0	0	0	0	0	0	0	0	0	0	0.0999
Veillonella_rogosae	0	0	0	0	0	0	0	0	0	0	0	0	0	0	0.10081	0.22336	0	0.23695	0	0	0	0.03903	0	0	0	0.02424	0	0.14966	0	0.00442	0.01826	0	0	0.02711	0.47441	0	0	0	0	0	0	0	0	0	0	0	0	0	0
Veillonella_sp_T11011_6	0	0	0	0	0	0	0	0	0	0	0	0	0.03293	0.09616	0.63611	0.30306	0.17001	0.42184	0.25	0.00675	0	0	2.60315	0	1.32716	0.33694	0	0	0.10196	0.05128	0.44574	0.38276	0.16069	0.6398	0.32633	0	0	0	0	0	0	0	0	0	0	0.00629	0	0	0
Veillonella_tobetsuensis	0	0	0	0	0	0	0	0	0	0	0	0	0	0	0	0.32402	0.30244	0.44125	0.03245	0	0	0	0	0.0622	0	0	0.06754	0	0.01737	0	0.12859	0.15959	0	0.2284	0	0	0	0	0	0	0	0	0	0	0	0	0	0	0
Anaerococcus_hydrogenalis	0	0	0	0	0	0	0	0	0	0	0	0	0	0	0	0	0	0	0	0	0	0	0	0	0	0	0	0	0	0	0	0	0	0	0	0	0	0	0	0	0	0	0	0	0	0	0	0	0
Anaerococcus_lactolyticus	0	0	0	0	0	0	0	0	0	0	0	0	0	0	0	0	0	0	0	0	0	0	0	0	0	0	0	0	0	0	0	0	0	0	0	0	0	0	0	0.00327	0	0	0	0	0.02048	0	0	0	0
Anaerococcus_nagyae	0	0	0	0	0	0	0	0	0	0	0	0	0	0	0	0	0	0	0	0	0	0	0	0	0	0	0	0	0	0	0	0	0	0	0	0	0	0.01784	0	0.1452	0.13238	0.29403	0	0	0	0	0	0	0
Anaerococcus_octavius	0	0	0	0	0	0	0	0	0	0	0	0	0	0	0	0	0	0	0	0	0	0	0	0	0	0	0	0	0	0	0	0	0	0	0	0	0.04822	0.02068	0	0.09971	0.07925	0	0	0	0.00074	0	0	0	0.04087
Anaerococcus_prevotii	0	0	0	0	0	0	0	0	0	0	0	0	0	0	0	0	0	0	0	0	0	0	0	0	0	0	0	0	0	0	0	0	0	0	0	0	0	0	0	0.03611	0	0	0	0	0	0	0	0	0
Anaerococcus_vaginalis	0	0	0	0	0	0	0	0	0	0	0	0	0	0	0	0	0	0	0	0	0	0	0	0	0	0	0	0	0	0	0	0	0	0	0	0	0	0	0	0	0	0	0	0	0.00228	0	0	0	0
Finegoldia_magna	0	0	0	0	0	0	0	0	0	0	0	0	0	0	0	0	0	0	0	0	0	0	0	0	0	0	0	0	0	0	0	0	0	0	0	0.17635	0.01974	0.03988	0	0.20278	0.01245	0	0	0	0.07619	0.05608	0	0	0
Parvimonas_micra	0	0	0	0	0	0	0	0	0	0	0	0	0	0	0.00294	0.0046	0	0	0	0	0.0271	0	0	0	0	0	0	0	0	0	0	0	0	0.0044	0	0	0	0	0	0	0	0	0	0	0	0	0	0	0
Peptoniphilus_harei	0	0	0	0	0	0	0	0	0	0	0	0	0	0	0	0	0	0	0	0	0	0	0	0	0	0	0	0	0	0	0	0	0	0	0	0	0	0	0	0.04193	0	0	0	0	0	0	0	0	0
Peptoniphilus_lacrimalis	0	0	0	0	0	0	0	0	0	0	0	0	0	0	0	0	0	0	0	0	0	0	0	0	0	0	0	0	0	0	0	0	0	0	0	0	0	0	0	0	0	0	0	0	0.00675	0	0	0	0
Peptoniphilus_sp_HMSC062D09	0	0	0	0	0	0	0	0	0	0	0	0	0	0	0	0	0	0	0	0	0	0	0	0	0	0	0	0	0	0	0	0	0	0	0	0	0	0	0	0	0	0	0	0	0	0	0	0	0
Fusobacterium_hwasookii	0	0	0	0	0	0	0	0	0	0	0	0	0	0.05387	0	0	0	0	0	0	0	0	0	0	0	0	0	0	0	0	0	0	0	0	0	0	0	0	0	0	0	0	0	0	0	0	0	0	0
Fusobacterium_nucleatum	0	0	0	0	0	0	0	0	0	0	0	0	0.38203	0.12803	0.04328	0.03788	0.30448	0.02995	0.0343	0	0.17471	0	0	0	0	0.07197	0	0.06422	0.03351	0.04435	0.09765	0	0	0.06512	0.12571	0	0	0	0	0	0	0	0	0	0	0	0	0	0
Fusobacterium_periodonticum	0	0	0	0	0	0	0	0	0	0	0	0	1.90198	0.4243	1.85702	0.63854	2.22588	0.39037	0.47097	2.70464	0.28729	1.33091	0	1.563	1.82438	1.4066	0.60199	0.22884	0.49906	0.07641	0.24647	0.03213	1.10731	2.03336	2.40602	0	0	0	0	0	0	0	0	0	0.00307	0	0	0	0
Fusobacterium_sp_oral_taxon_370	0	0	0	0	0	0	0	0	0	0	0	0	0	0	0	0	0	0	0	0	0	0.03209	0	0	0	0	0	0	0.05769	0	0	0	0	0	0	0	0	0	0	0	0	0	0	0	0	0	0	0	0
Leptotrichia_buccalis	0	0	0	0	0	0	0	0	0	0	0	0	0	0.0726	0	0	0	0	0	0	0	0	0	0	0	0	0	0	0	0	0	0	0	0	0	0	0	0	0	0	0	0	0	0	0	0	0	0	0
Leptotrichia_hofstadii	0	0	0	0	0	0	0	0	0	0	0	0	0.12372	0.02608	0	0	0	0	0	0	0	0.00541	0	0	0	0	0	0	0	0.03901	0	0	0	0.02677	0	0	0	0	0	0	0	0	0	0	0	0	0	0	0
Leptotrichia_sp_oral_taxon_212	0	0	0	0	0	0	0	0	0	0	0	0	0	0.04149	0	0	0.01681	0	0	0	0	0.08188	0	0.046	0	0	0	0	0.01803	0.04832	0	0	0	0.22224	0	0	0	0	0	0	0	0	0	0	0	0	0	0	0
Leptotrichia_sp_oral_taxon_215	0	0	0	0	0	0	0	0	0	0	0	0	0.04701	0	0.07292	0	0.19693	0	0	0.09063	0	0.05505	0	0.11038	0	0.08391	0	0	0.0327	0	0	0	0	0.02844	0.03838	0	0	0	0	0	0	0	0	0	0	0	0	0	0
Leptotrichia_sp_oral_taxon_498	0	0	0	0	0	0	0	0	0	0	0	0	0	0	0	0	0.01833	0.17489	0	0	0	0	0	0	0	0	0	0	0.00323	0	0	0	0	0	0	0	0	0	0	0	0	0	0	0	0	0	0	0	0
Leptotrichia_sp_oral_taxon_879	0	0	0	0	0	0	0	0	0	0	0	0	0	0	0	0	0	0	0	0	0	0	0	0	0	0	0	0	0.00204	0.01354	0	0	0	0.00149	0	0	0	0	0	0	0	0	0	0	0	0	0	0	0
Leptotrichia_wadei	0	0	0	0	0	0	0	0	0	0	0	0	0.21202	0.04019	0	0	0.10897	0.21618	0.07615	0	0	0	0	0	0.10893	0	0	0	0.07893	0.00739	0	0	0	0.00347	0	0	0	0	0	0	0	0	0	0	0	0	0	0	0
Brevundimonas_abyssalis	0	0	0	0	0	0	0	0	0	0	0	0	0	0	0	0	0	0	0	0	0	0	0	0	0	0	0	0	0	0	0	0	0	0	0	0	0	0	0	0	0	0	0	0	0	0	0	0	0
Brevundimonas_diminuta	0	0	0	0	0	0	0.14382	0	0	0	0.13736	0.15303	0	0	0	0	0	0	0	0	0	0	0	0	0	0	0	0	0	0	0	0	0	0	0	0.02295	0	0.0081	0	0.01724	0	0	0	7.1261	0	0	2.48587	0	0.04359
Brevundimonas_naejangsanensis	0	0	0	0	0	0	0.09884	0	0	0	0	0	0	0	0	0	0	0	0	0	0	0	0	0	0	0	0	0	0	0	0	0	0	0	0	0	0	0	0	0	0	0	0	0	0	0	0	0	0
Brevundimonas_nasdae	0	0	0	0	0	0	0	0	0	0	0	0	0	0	0	0	0	0	0	0	0	0	0	0	0	0	0	0	0	0	0	0	0	0	0	0	0	0	0	0	0	0	0	0	0	0	0	0	0
Brevundimonas_sp_DS20	0	0	0	0	0	0	0.08292	0	0	0	0	0	0	0	0	0	0	0	0	0	0	0	0	0	0	0	0	0	0	0	0	0	0	0	0	0	0	0	0	0	0	0	0	0	0	0	0.27322	0	0
Brevundimonas_vesicularis	0	0	0	0	0	0	0	0	0	0	0	0	0	0	0	0	0	0	0	0	0	0	0	0	0	0	0	0	0	0	0	0	0	0	0	0.07018	0.02429	0	0	0	0	0.99275	0	0.28601	0.03382	0	0	0	0
Caulobacter_sp_FWC26	0	0	0	0	0	0	0	0	0	0	0	0	0	0	0	0	0	0	0	0	0	0	0	0	0	0	0	0	0	0	0	0	0	0	0	0	0	0	0	0	0	0	0	0	0	0	0.19672	0	0
Aureimonas_altamirensis	0	0	0	0	0	0	0	0	0	0	0	0	0	0	0	0	0	0	0	0	0	0	0	0	0	0	0	0	0	0	0	0	0	0	0	0	0	0	0	0	0	0	0	1.1501	0	0	0	0	0
Bosea_sp_DSM_18164	0	0	0	0	0	0	0	0	0	0	0	0	0	0	0	0	0	0	0	0	0	0	0	0	0	0	0	0	0	0	0	0	0	0	0	0	0	0	0	0	0	0	0	0	0	0	0	0	0.01062
Bosea_vaviloviae	0	0	0	0	0	0	0	0	0	0	0	0	0	0	0	0	0	0	0	0	0	0	0	0	0	0	0	0	0	0	0	0	0	0	0	0	0	0	0	0	0	0.77147	0	0	0	0	0	0	0
Ochrobactrum_pituitosum	0	0	0	0	0	0	0	0	0	0	0	0	0	0	0	0	0	0	0	0	0	0	0	0	0	0	0	0	0	0	0	0	0	0	0	0	0	0	0	0	0	0	0	0	0	0	0.00476	0	0
Chelatococcus_daeguensis	0	0	0	0	0	0	0	0.31279	0	0	0	0	0	0	0	0	0	0	0	0	0	0	0	0	0	0	0	0	0	0	0	0	0	0	0	0	0	0	0	0	0	0	0	0	0	0.03733	0	0	0
Chelatococcus_sambhunathii	0	0	0	0	0	0	0	0.1836	0	0	0	0	0	0	0	0	0	0	0	0	0	0	0	0	0	0	0	0	0	0	0	0	0	0	0	0	0	0	0	0	0	0	0	0	0	0.008	0	0	0
Chelatococcus_sp_CO_6	0	0	0	0	0	0	0	0.20961	0	0	0	0	0	0	0	0	0	0	0	0	0	0	0	0	0	0	0	0	0	0	0	0	0	0	0	0	0	0	0	0	0	0	0	0	0	0.01693	0	0	0
Methylobacterium_phyllosphaerae	0	0	0	0	0	0	0	0	0	0	0	0.01465	0	0	0	0	0	0	0	0	0	0	0	0	0	0	0	0	0	0	0	0	0	0	0	0	0	0	0	0	0	0	0	0	0	0	0	0	0
Agrobacterium_sp_SCN_61_19	0	0	0	0	0	0	0	0	0	0	0	0	0	0	0	0	0	0	0	0	0	0	0	0	0	0	0	0	0	0	0	0	0	0	0	0	0	0	0	0	0	0	0	0	0	0	0	0	0
Agrobacterium_tumefaciens	0	0	0	0	0	0	0	0	0	0	0	0	0	0	0	0	0	0	0	0	0	0	0	0	0	0	0	0	0	0	0	0	0	0	0	0	0	0	0	0	0	0	0	0.00674	0	0.01352	0.00525	0	0
Rhizobium_pusense	0	0	0	0	0	0	0	0	0.62576	0	0	0	0	0	0	0	0	0	0	0	0	0	0	0	0	0	0	0	0	0	0	0	0	0	0	0	0	0	0	0.0174	0	0	0	1.79987	0.05272	0	0.08929	0	0
Rhizobium_sp_NT_26	0	0	0	0	0	0	0	0	0	0	0	0	0	0	0	0	0	0	0	0	0	0	0	0	0	0	0	0	0	0	0	0	0	0	0	0	0	0	0	0.00766	0	0	0	0	0	0	0	0	0
Haematobacter_massiliensis	0	0	0	0	0	0	0	0	0	0	0	0	0	0	0	0	0	0	0	0	0	0	0	0	0	0	0	0	0	0	0	0	0	0	0	0	0	0	0	0.39642	0	0	0	0	0	0	0	0	0
Pannonibacter_phragmitetus	0	0	0	0	0	0	0.57184	2.20493	3.35516	0	1.95679	1.22434	0	0	0	0	0	0	0	0	0	0	0	0	0	0	0	0	0	0	0	0	0	0	0	0.1372	0	0.37575	2.24455	0.13152	0.12718	0	0	0.13931	0.11655	1.97071	0	0.07973	0.1418
Paracoccus_chinensis	0	0	0	0	0	0	0	0	0	0	0	0	0	0	0	0	0	0	0	0	0	0	0	0	0	0	0	0	0	0	0	0	0	0	0	0	0	0	0	0	0	0	0	0	0	0	0	0	0
Paracoccus_sanguinis	0	0	0	0	0	0	0	0	0	0	0	0	0	0	0	0	0	0	0	0	0	0	0	0	0	0	0	0	0	0	0	0	0	0	0	0	0.03543	0	0	0.21136	0	0	0.06417	0.01104	0	0	0	0	0.15303
Paracoccus_sp_WN007	0	0	0	0	0	0	0	0	0	0	0	0	0	0	0	0	0	0	0	0	0	0	0	0	0	0	0	0	0	0	0	0	0	0	0	0	0	0	0	0	0.28154	0	0	0	0	0	0	0	0.03137
Paracoccus_sphaerophysae	0	0	0	0	0	0	0	0	0	0	0	0	0	0	0	0	0	0	0	0	0	0	0	0	0	0	0	0	0	0	0	0	0	0	0	2.67787	8.16727	0.09967	0	2.35972	0.47105	18.4733	0.22177	0.08559	0.23298	0.80446	1.5889	0.1116	1.02043
Paracoccus_yeei	0	0	0	0	0	0	0	0	0	0	0	0	0	0	0	0	0	0	0	0	0	0	0	0	0	0	0	0	0	0	0	0	0	0	0	0	0	0	0	0	0.25638	2.06411	0	0	0	0	0	0	0
Rhodobacteraceae_bacterium_PARR1	0	0	0	0	0	0	0	0	0	0	0	0	0	0	0	0	0	0	0	0	0	0	0	0	0	0	0	0	0	0	0	0	0	0	0	0	0	0	0	0	0	0	0	0	0	0	0	0	0
Belnapia_rosea	0	0	0	0	0	0	0	0	0	0	0	0	0	0	0	0	0	0	0	0	0	0	0	0	0	0	0	0	0	0	0	0	0	0	0	0	0	0	0	0	0	0	0	0	0	0	0	0	0
Gluconacetobacter_liquefaciens	0	0	0	0	0	0	0.39584	0.90039	0.30913	0.11201	0.53777	0.08776	0	0	0	0	0	0	0	0	0	0	0	0	0	0	0	0	0	0	0	0	0	0	0	0.81304	0	0.44186	1.91306	0.31122	0.1751	0	0.23564	0.04015	0.09859	0.49672	0.22843	0.22505	0.32036
Roseomonas_aestuarii	0	0	0	0	0	0	0	0	0	0	0	0	0	0	0	0	0	0	0	0	0	0	0	0	0	0	0	0	0	0	0	0	0	0	0	0	0	0	0	0	0	0	0	0	0	0	0	0	0
Roseomonas_mucosa	0	0	0	0	0	0	0	0	0	0	0	0	0	0	0	0	0	0	0	0	0	0	0	0	0	0	0	0	0	0	0	0	0	0	0	0	0	0.00412	4.33302	0	0	0	0	0	0	0	0	0	0
Skermanella_aerolata	0	0	0	0	0	0	0	0	0	0	0	0	0	0	0	0	0	0	0	0	0	0	0	0	0	0	0	0	0	0	0	0	0	0	0	0	0	0.20072	0	0	0	0	0	0	0	0	0	0	0
Enhydrobacter_aerosaccus	0	0	0	0	0	0	0	0	0	0	0	0.67427	0	0	0	0	0	0	0	0	0	0	0	0	0	0	0	0	0	0	0	0	0	0	0	0.79309	0.55603	0.46519	0	0.14404	2.3141	0	0.6343	0.10414	1.46629	6.56039	0.27816	0.65707	0.3873
Hephaestia_caeni	0	0	0	0	0	0	0	0	0	0	0	0	0	0	0	0	0	0	0	0	0	0	0	0	0	0	0	0	0	0	0	0	0	0	0	0	0	0	0	0	1.18078	0	0	0	0	0	0	0	0
Sphingobium_yanoikuyae	0	0	0	0	0	0	0	0	0	0	0	0	0	0	0	0	0	0	0	0	0	0	0	0	0	0	0	0	0	0	0	0	0	0	0	0	0	0	0	0	0	0	0	0.03166	0	0	0	0	0
Sphingomonas_hankookensis	0	0	0	0	0	0	0	0	0	0	0	0	0	0	0	0	0	0	0	0	0	0	0	0	0	0	0	0	0	0	0	0	0	0	0	0	0	0	0	0	0	0	0	0.07684	0	0	0	0	0
Sphingomonas_melonis	0	0	0	0	100	0	0	0	0	0	0	0	0	0	0	0	0	0	0	0	0	0	0	0	0	0	0	0	0	0	0	0	0	0	0	0	0	0	0	0	0	0	0	0	0	0	0	0	0
Sphingomonas_sp_Ag1	0	0	0	0	0	0	0	0	0	0	0	0	0	0	0	0	0	0	0	0	0	0	0	0	0	0	0	0	0	0	0	0	0	0	0	0	0	0.02946	0	0	0	0	0	0	0	0	0	0	0
Sphingomonas_sp_Leaf357	0	0	0	0	0	0	0	0	0.12555	0	0	0	0	0	0	0	0	0	0	0	0	0	0	0	0	0	0	0	0	0	0	0	0	0	0	0	0	0	0	0	0	0	0	0	0	0	0	0	0
Sphingomonas_sp_OV641	0	0	0	0	0	0	0	0	0	0	0	0	0	0	0	0	0	0	0	0	0	0	0	0	0	0	0	0	0	0	0	0	0	0	0	0	0	0	0	0	0	0	0	0.03734	0	0	0	0	0
Achromobacter_xylosoxidans	0	0	0	0	0	0	0	0	0	0	0	0.00874	0	0	0	0	0	0	0	0	0	0	0	0	0	0	0	0	0	0	0	0	0	0	0	0	0	0	0	0	0	0	0	0	0	0	0	0	0
Bordetella_genomosp_5	0	0	0	0	0	0	0	0	0	0	0	0	0	0	0	0	0	0	0	0	0	0	0	0	0	0	0	0	0	0	0	0	0	0	0	0	0	0	0	0	0	0	0	0	0	0.09002	0	0	0
Burkholderia_gladioli	0	0	0	0	0	0	0	0	0	0	0	0	0	0	0	0	0	0	0	0	0	0	0	0	0	0	0	0	0	0	0	0	0	0	0	0	0	0.04231	0	0	0	0	0	0	0	0	0	0	0
Burkholderia_vietnamiensis	0	0	0	0	0	0	46.6315	57.9601	43.1655	38.1812	44.9446	32.4057	0	0	0	0	0	0	0	0	0	0	0	0	0	0	0	0	0	0	0	0	0	0	0	22.072	0.53205	11.3405	40.2475	6.72702	8.69888	19.3842	8.54803	1.75827	5.24637	10.7119	3.63635	7.95608	10.1482
Lautropia_mirabilis	0	0	0	0	0	0	0	0	0	0	0	0	0	4.4696	0.0749	0.62139	1.27207	0.54168	0.07623	0.55879	5.64259	4.28886	0.17365	0.6693	4.12225	0.37341	1.96471	0.40858	0.50129	0.14637	0.24231	0.20287	0.05117	4.18552	2.92148	0	0.16656	0	0	0.00587	0.0053	0	0	0	0.01257	0	0	0	0.06769
Paraburkholderia_fungorum	0	0	0	0	0	0	0	0	0	0	0.08243	0	0	0	0	0	0	0	0	0	0	0	0	0	0	0	0	0	0	0	0	0	0	0	0	0	0	0	0	0	0	0	0	0	0	0	0	0	0
Ralstonia_pickettii	0	0	0	0	0	0	0	0	0	0	0	0	0	0	0	0	0	0	0	0	0	0	0	0	0	0	0	0	0	0	0	0	0	0	0	0	0	0	0	0	0	0	0	0	0	0	0	0	0.01985
Aquabacterium_olei	0	0	0	0	0	0	0	0	0	0	0	0	0	0	0	0	0	0	0	0	0	0	0	0	0	0	0	0	0	0	0	0	0	0	0	0	0	0	0	0	0	0	0	0	0	0	0	0	0.09015
Tepidimonas_fonticaldi	0	0.0359	0	0	0	0	0	0	0	0	0	0	0	0	0	0	0	0	0	0	0	0	0	0	0	0	0	0	0	0	0	0	0	0	0	0	0	0	0	0	0	0	0	0	0	0	0	0	0
Comamonas_aquatica	0	0	0	0	0	0	0.17223	0.19184	0.88864	0	0.2763	0.22275	0	0	0	0	0	0	0	0	0	0	0	0	0	0	0	0	0	0	0	0	0	0	0	0	0	0.08829	0	0.04698	0.10335	0	0	0.00542	0.00229	0.07649	0.0508	0	0.05972
Comamonas_testosteroni	0	0	0	0	0	0	0	0	0	0	0	0	0	0	0	0	0	0	0	0	0	0	0	0	0	0	0	0	0	0	0	0	0	0	0	0.0204	0	0	0	0	0	0	0	0	0	0	0	0	0
Delftia_acidovorans	0	0	0	0	0	0	0	0.33606	0	0	0	0	0	0	0	0	0	0	0	0	0	0	0	0	0	0	0	0	0	0	0	0	0	0	0	0	0	0	0	0.09595	0	0	0	0	0	0.10099	0	0.06999	0
Delftia_tsuruhatensis	0	0	0	0	0	0	0	0.32875	0	0	0	0	0	0	0	0	0	0	0	0	0	0	0	0	0	0	0	0	0	0	0	0	0	0	0	0	0	0	0	0.04138	0	0	0	0	0	0.08866	0	0	0
Limnohabitans_sp_15K	0	0	0	0	0	0	0	0	0	0	0	0	0	0	0	0	0	0	0	0	0	0	0	0	0	0	0	0	0	0	0	0	0	0	0	0	0	0	0	0	0	0	0	0	0	0	0	0	0
Ottowia_oryzae	0	0	0	0	0	0	0	0	0	0	0	0.00436	0	0	0	0	0	0	0	0	0	0	0	0	0	0	0	0	0	0	0	0	0	0	0	0	0	0	0	0	0	0	0	0	0	0	0	0	0
Ottowia_sp_oral_taxon_894	0	0	0	0	0	0	0	0	0	0	0	0	0	0	0	0	0	0	0	0	0	0.05492	0	0	0	0	0	0	0	0	0	0	0	0.01572	0.00261	0	0	0	0	0	0	0	0	0	0	0	0	0	0
Variovorax_boronicumulans	0	0	0	0	0	0	0	0	0	0	0	0	0	0	0	0	0	0	0	0	0	0	0	0	0	0	0	0	0	0	0	0	0	0	0	0	0	0	0	0	0	0	0	0	0	0	0	0	0
Variovorax_paradoxus	0	0	0	0	0	0	0	0	0	0	0	0	0	0	0	0	0	0	0	0	0	0	0	0	0	0	0	0	0	0	0	0	0	0	0	0	0	0	0	0	0	0	0	0	0	0	0	0	0
Massilia_sp_LC238	0	0	0	0	0	0	0	0	0	0	0	0	0	0	0	0	0	0	0	0	0	0	0	0	0	0	0	0	0	0	0	0	0	0	0	0	0	0	0	0	0	0	0	0	0	0	0	0	0
Massilia_timonae	0	0	0	0	0	0	0	0	0	0	0	0	0	0	0	0	0	0	0	0	0	0	0	0	0	0	0	0	0	0	0	0	0	0	0	0	0	0	0	0	0	0	0	0	0	0	0	0	0
Eikenella_corrodens	0	0	0	0	0	0	0	0	0	0	0	0	0	0	0	0	0	0	0	0	0	0.0559	0	0	0	0	0	0	0	0	0	0	0	0	0	0	0	0	0	0	0	0	0	0	0	0	0	0	0
Eikenella_sp_NML130454	0	0	0	0	0	0	0	0	0	0	0	0	0	0	0	0	0	0	0	0	0	0.03685	0	0	0	0	0	0	0	0	0	0	0	0	0	0	0	0	0	0	0	0	0	0	0	0	0	0	0
Kingella_denitrificans	0	0	0	0	0	0	0	0	0	0	0	0	0	0.04882	0	0	0.00257	0.02279	0	0	0.23204	0.66997	0	0	0	0	0	0	0.11018	0	0	0	0	0.03778	0	0	0	0	0	0	0	0	0	0	0	0	0	0	0
Kingella_kingae	0	0	0	0	0	0	0	0	0	0	0	0	0	0	0	0	0	0	0	0	0	0.10201	0	0	0	0	0	0	0	0	0	0	0	0	0	0	0	0	0	0	0	0	0	0	0	0	0	0	0
Kingella_oralis	0	0	0	0	0	0	0	0	0	0	0	0	0	0	0	0	0	0	0	0	0	0	0	0	0	0	0	0.08743	0	0	0.10165	0	0	0	0	0	0	0	0	0	0	0	0	0	0	0	0	0	0
Morococcus_cerebrosus	0	0	0	0	0	0	0	0	0	0	0	0	0	0	0.24533	0	0.16375	0	0	32.6711	0.23633	0	0	5.54617	0	0	0.34573	0	0.41981	0.03393	0	0	0	0	0	0	0	0	0	0	0	0	0	0	0	0	0	0	0.02409
Neisseria_cinerea	0	0	0	0	0	0	0.02018	0	0	0	0	0	0	0	0	0.11604	0.16956	0.09358	0	3.44345	0	1.86349	0	0.0627	0	0	0.99492	0	0.43546	0	0.15748	0	0	0.05536	0.39036	0	0	0	0	0	0	0	0	0	0.01257	0	0	0	0
Neisseria_elongata	0	0	0	0	0	0	0	0	0	0	0	0	0.19598	0.30439	0.34168	0.07148	0.27309	0.2354	0	0.23811	3.50212	2.20179	0	0.01137	2.25038	0	0.22007	0	1.07226	0	0	0	0	0.25255	2.25035	0	0	0	0	0	0	0	0	0	0.03162	0	0	0	0
Neisseria_flavescens	0	0	0	0	0	0	0	0	0	0	0	0	19.8583	14.2816	20.0336	10.3722	15.8455	22.1521	41.5024	17.9839	16.1878	47.1487	29.4752	13.5593	7.02701	48.7092	11.7948	23.7859	32.5514	20.2719	5.9602	8.40088	16.3756	24.4367	44.3317	0	0	0	0	0	0.07219	0	0	0.00595	0.13163	0	0.0106	0	0.39697
Neisseria_macacae	0	0	0	0	0	0	0	0	0	0	0	0	0	0.32697	0.03112	0.10647	0.09347	0.10181	0	0.04215	0	0.65115	0.00761	0.0335	0.04591	0	0.23853	0	0.78271	0	0	0	0	0	0	0	0	0	0	0	0	0	0	0	0	0	0	0	0
Neisseria_meningitidis	0	0	0	0	0	0	0	0	0	0	0	0	0	0	0	0	0	0	0	0	0	0.15954	0	0	0	0	0	0	0	0	0	0	0	0	0	0	0	0	0	0	0	0	0	0	0	0	0	0	0
Neisseria_mucosa	0	0	0	0	0	0	0	0	0	0	0	0	0	3.28516	0.14304	0	12.4893	0.17082	0	6.06616	13.0357	3.76292	0	1.66988	0.04578	0	30.5872	0	1.35815	0	0	0.96975	2.3512	0	0.47371	0	0.00416	0	0	0	0	0	0	0	0.02459	0	0	0	0
Neisseria_perflava	0	0	0	0	0	0	0	0	0	0	0	0	0.02389	0	0.03216	0	0	0	0.05695	0	1.17045	0.03488	0	0	0	0.45179	0	0.22344	0.02381	0	0	0	0	0	0.15141	0	0	0	0	0	0	0	0	0	0	0	0	0	0
Neisseria_sicca	0	0	0	0	0	0	0	0	0	0	0	0	2.66501	14.6962	0.56158	16.6109	6.80731	1.349	0.23499	6.4645	10.0387	8.21646	0	3.66152	1.21223	0.2883	4.53095	0	19.8007	34.846	0.73844	1.17419	0.3648	2.79162	2.17512	0	0.02273	0	0	0	0	0	0	0	0.01582	0	0	0	0.03898
Neisseria_sp_HMSC064E01	0	0	0	0	0	0	0	0	0	0	0	0	0.0694	0	0	0.04837	0.22392	0.0058	0	0	0	0.33434	0	0	0	0.0316	0.07788	0	0.02591	0.00499	0.01322	0	0	0	0.01715	0	0	0	0	0	0	0	0	0	0	0	0	0	0
Neisseria_sp_oral_taxon_014	0	0	0	0	0	0	0	0	0	0	0	0	0	0.30075	0	0.06953	0.47823	0.07181	0.01303	0.20988	0	0.10445	0	3.3763	0.05062	0.1526	0.6531	0	0.48435	0	0.03389	0	0	0.1344	0.04888	0	0	0	0	0	0	0	0	0	0	0	0	0	0
Neisseria_subflava	0	0	0	0	0	0	0	0	0	0	0	0	0.28913	1.13531	6.31031	0.06136	0.24176	0.2477	11.3633	0	1.41661	0.67497	2.97108	0.52029	0	0.04518	2.46803	0.29865	0.99085	4.90307	0	0.41767	0.12364	0.10715	0.3057	0	0	0	0	0	0.03498	0	0	0	0	0.02226	0	0	0
Simonsiella_muelleri	0	0	0	0	0	0	0	0	0	0	0	0	0	0	0	0	0	0	0	0	0	0.01209	0	0	0	0	0	0	0	0	0	0	0	0	0	0	0	0	0	0	0	0	0	0	0	0	0	0	0
Desulfomicrobium_orale	0	0	0	0	0	0	0	0	0	0	0	0	0	0	0	0	0	0	0	0	0	0	0	0	0	0	0	0	0	0	0.05279	0	0	0	0	0	0	0	0	0	0	0	0	0	0	0	0	0	0
Campylobacter_concisus	0	0	0	0	0	0	0	0	0	0	0	0	0.28387	0.62534	0.91805	0.60422	0.61659	1.09523	0.76319	0	0	0.10031	1.12865	0.47827	1.14144	0.42745	0.15475	0.31048	0.34417	0.07947	1.4288	0.59954	2.12951	0.62023	0.09022	0	0	0	0	0	0	0	0	0	0	0	0	0	0
Campylobacter_gracilis	0	0	0	0	0	0	0	0	0	0	0	0	0	0	0	0	0.02415	0	0	0	0	0	0	0	0	0	0	0	0	0	0	0	0	0	0	0	0	0	0	0	0	0	0	0	0	0	0	0	0
Campylobacter_hominis	0	0	0	0	0	0	0	0	0	0	0	0	0	0	0	0	0	0	0	0	0	0	0	0	0	0	0	0	0	0	0	0	0	0	0	0	0	0	0	0	0	0	0	0	0	0	0	0	0
Campylobacter_rectus	0	0	0	0	0	0	0	0	0	0	0	0	0	0.02872	0	0	0	0	0.00433	0	0	0	0	0.00334	0	0	0	0	0	0	0.07343	0	0	0	0.08316	0	0	0	0	0	0	0	0	0	0	0	0	0	0
Campylobacter_showae	0	0	0	0	0	0	0	0	0	0	0	0	0	0.04976	0	0	0.07674	0	0	0	0	0.17415	0	0	0	0	0	0	0	0	0	0	0	0.01407	0.0937	0	0	0	0	0	0	0	0	0	0	0	0	0	0
Campylobacter_ureolyticus	0	0	0	0	0	0	0	0	0	0	0	0	0	0	0	0	0	0	0	0	0	0	0	0	0	0	0	0	0	0	0	0	0	0	0	0	0	0	0	0	0	0	0	0	0	0	0	0	0
Aeromonas_caviae	0	0	0	0	0	0	0	0	0	0	0	0	0	0	0	0	0	0	0	0	0	0	0	0	0	0	0	0	0	0	0	0	0	0	0	0	0	0.00824	0	0.01854	0.0045	0	0	0	0	0.00978	0	0	0
Aeromonas_media	0	0	0	0	0	0	0.18086	0	0	0	0	0	0	0	0	0	0	0	0	0	0	0	0	0	0	0	0	0	0	0	0	0	0	0	0	0	0	0	0	0	0	0	0	0	0	0	0	0	0.02812
Shewanella_oneidensis	0	0	0	0	0	0	0	0	0	0	0	0	0	0	0	0	0	0	0	0	0	0	0	0	0	0	0	0	0	0	0	0	0	0	0	0	0	0	0	0	0.00913	0	0	0	0	0	0	0	0
Shewanella_putrefaciens	0	0	0	0	0	0	0	0	0	0	0.12695	0.14553	0	0	0	0	0	0	0	0	0	0	0	0	0	0	0	0	0	0	0	0	0	0	0	0	0	0	0	0	0	0	0	0	0	0	0	0	0
Shewanella_xiamenensis	0	0	0	0	0	0	0	0	0	0	0.02441	0	0	0	0	0	0	0	0	0	0	0	0	0	0	0	0	0	0	0	0	0	0	0	0	0	0	0	0	0	0.04377	0	0	0	0	0	0	0	0
Cardiobacterium_hominis	0	0	0	0	0	0	0	0	0	0	0	0	0	0.00771	0	0	0	0	0	0	0	0.02353	0	0.10166	0	0	0.00172	0	0	0	0	0	0	0	0.03861	0	0	0	0	0	0	0	0	0	0	0	0	0	0
Cardiobacterium_valvarum	0	0	0	0	0	0	0	0	0	0	0	0	0	0	0	0	0	0	0	0	0	0	0	0	0	0	0	0	0	0	0	0	0	0.02608	0	0	0	0	0	0	0	0	0	0	0	0	0	0	0
Rheinheimera_sp_KL1	0	0	0	0	0	0	0	0	0	0	0	0	0	0	0	0	0	0	0	0	0	0	0	0	0	0	0	0	0	0	0	0	0	0	0	0	0	0	0	0	0	0	0	0	0	0	0.01761	0	0
Citrobacter_freundii	0	0	0	0	0	0	0	0	0	0	0	0	0	0	0	0	0	0	0	0	0	0	0	0	0	0	0	0	0	0	0	0	0	0	0	0	0	0	0	0.12108	0	0	0	0	0	0.28583	0	0	0
Citrobacter_portucalensis	0	0	0	0	0	0	0	0	0.10967	0	0	0	0	0	0	0	0	0	0	0	0	0	0	0	0	0	0	0	0	0	0	0	0	0	0	0	0	0	0	0	0	0	0	0	0	0	0	0	0
Citrobacter_werkmanii	0	0	0	0	0	0	0	0	0	0	0	0.08035	0	0	0	0	0	0	0	0	0	0	0	0	0	0	0	0	0	0	0	0	0	0	0	0	0	0	0	0	0	0	0	0	0	0	0	0	0
Citrobacter_youngae	0	0	0	0	0	0	0	0.211	0	0	0	0	0	0	0	0	0	0	0	0	0	0	0	0	0	0	0	0	0	0	0	0	0	0	0	0	0	0	0	0	0	0	0	0	0	0	0	0	0
Enterobacter_cloacae_complex	0	0	0	0	0	0	1.10604	0	0	0	0	0	0	0	0	0	0	0	0	0	0	0	0	0	0	0	0	0	0	0	0	0	0	0	0	0	0	0	0	0	0	0	0	0	0	0	0	0	0
Enterobacter_mori	0	0	0	0	0	0	0	0	0	0	0	0	0	0	0	0	0	0	0	0	0	0	0	0	0	0	0	0	0	0	0	0	0	0	0	0	0.02039	0	0	0	0	0	0	0	0	0	0	0	0
Escherichia_coli	2.47886	0.77208	28.1645	0	0	0.42678	0	0	0	0	0	0	0	0	0	0	0	0	0	0	0	0	0	0	0	0	0	0	0	0	0	0	0	0	0	0	0	0	0	0	0	0	0	0	0	0	0	0	0
Klebsiella_aerogenes	0	0	0	0	0	0	0	0	0	0	0	0	0	0	0	0	0	0	0	0	0	0	0	0	0	0	0	0	0	0	0	0	0	0	0	0	0	0	0	0	0	0	0	0	0	0.00774	0	0	0
Klebsiella_pneumoniae	0	0	0	0	0	0	0	0	0	0	0	0	0	0	0	0	0	0	0	0	0	0	0	0	0	0	0	0	0	0	0	0	0	0	0	0	0	0	0	0	0	0	0	0	0	0	0	0	0.2542
Klebsiella_quasipneumoniae	0	0	0	0	0	0	0	0	0	0	0	0	0	0	0	0	0	0	0	0	0	0	0	0	0	0	0	0	0	0	0	0	0	0	0	0	0	0	0	0	0	0	0	0	0	0	0	0.01077	0.02506
Klebsiella_variicola	0	0	0	0	0	0	0	0	0	0	0	0	0	0	0	0	0	0	0	0	0	0	0	0	0	0	0	0	0	0	0	0	0	0	0	0	0	0	0	0	0	0	0	0.01554	0	0	0	0	0
Raoultella_ornithinolytica	0	0	0	0	0	0	0	0	0	0	0	0	0	0	0	0	0	0	0	0	0	0	0	0	0	0	0	0	0	0	0	0	0	0	0	0	0	0	0	0.00718	0	0	0	0	0	0	0	0	0
Raoultella_planticola	0	0	0	0	0	0	0	0	0	0	0	0	0	0	0	0	0	0	0	0	0	0	0	0	0	0	0	0	0	0	0	0	0	0	0	0	0	0	0	0.09805	0	0	0	0	0	0.02897	0	0	0
Erwinia_gerundensis	0	0	0	0	0	0	0	0	0	0	0	0	0	0	0	0	0	0	0	0	0	0	0	0	0	0	0	0	0	0	0	0	0	0	0	0	0	0	0	0	0	0	0	0	0	0	0	0	0
Mixta_calida	0	0	0	0	0	0	0	0	0	0	0	0	0	0	0	0	0	0	0	0	0	0	0	0	0	0	0	0	0	0	0	0	0	0	0	0	0	0	0	0.01043	0	0	0	0	0	0	0	0	0
Pantoea_agglomerans	0	0	0	0	0	0	0	0	0	0	0	0	0	0	0	0	0	0	0	0	0	0	0	0	0	0	0	0	0	0	0	0	0	0	0	0	0	0	0	0	0	0	0	0	0	0	0	0.41668	0
Pantoea_sp_PSNIH6	0	0	0	0	0	0	0	0	0	0	0	0	0	0	0	0	0	0	0	0	0	0	0	0	0	0	0	0	0	0	0	0	0	0	0	0	0	0	0	0	0	0	0	0	0	0	0	0	0
Ewingella_americana	0	0	0	0	0	0	0	0.44161	0	0	0	0	0	0	0	0	0	0	0	0	0	0	0	0	0	0	0	0	0	0	0	0	0	0	0	0	0	0	0	0	0	0	0	0	0	0	0	0	0
Halomonas_hydrothermalis	0	0	0	0	0	0	0	0	0	0	0	0	0	0	0	0	0	0	0	0	0	0	0	0	0	0	0	0	0	0	0	0	0	0	0	0	0	0	0	0	0	0	0	0.03622	0	0	0	0	0
Aggregatibacter_aphrophilus	0	0	0	0	0	0	0	0	0	0	0	0	0	0	0	0	0	0	0	0	0	0	0	0	0.49942	0	0	0	0	0	0	0	0	0.1597	0	0	0	0	0	0	0	0	0	0	0	0	0	0	0
Aggregatibacter_segnis	0	0	0	0	0	0	0	0	0	0	0	0	0.15534	1.05887	0.11393	0.11052	0.59728	0.14742	0.0786	0.2639	0.06658	0.60952	0	0	0.34965	0	0.67402	0	0.64288	0.06143	0.25746	0.26764	0.68124	0.05248	0.31359	0	0	0	0	0	0	0	0	0	0	0	0	0	0
Aggregatibacter_sp_oral_taxon_458	0	0	0	0	0	0	0	0	0	0	0	0	1.01243	0.90246	0.08356	0.34744	0.3271	0.01602	0.1033	0.16495	0.33033	0.40189	0	0.02278	0.08036	0	0.13337	0	0.6086	0.15377	0.05927	0.07103	0.21301	0.14283	0.49849	0	0	0	0	0	0	0	0	0	0	0	0	0	0
Haemophilus_haemolyticus	0	0	0	0	0	0	0	0	0	0	0	0	4.3871	0.23803	0.51716	1.0891	1.169	0.36337	0	1.35407	0.37296	0.63131	0	0.0364	0.26226	0.05131	3.60483	0	0.8558	0.04348	1.05214	0.08773	0	0.12506	0.83751	0	0	0	0	0	0	0	0	0	0	0	0	0	0
Haemophilus_influenzae	0	0	0	0	0	0	0	0	0	0	0	0	0	0	0.03731	0	0	0	0	0	0	0.03303	0	0	0	0.03018	0	0	0	0	0	0	0	0	0	0	0	0	0	0	0	0	0	0	0	0	0	0	0
Haemophilus_parahaemolyticus	0	0	0	0	0	0	0	0	0	0	0	0	0.33562	0	0	2.01363	0	0	0	0	0.0271	0.57316	0	0	0.25781	0	0	0	0	0	0	0	0.43891	0	0	0	0	0	0	0	0	0	0	0	0	0	0	0	0
Haemophilus_parainfluenzae	0	0	0	0	0	0	0	0	0	0	0	0	3.47438	2.05741	2.43565	6.89943	6.65453	1.26965	2.76782	2.58211	21.1897	2.42641	0.80055	1.80762	3.9491	2.46836	2.6824	8.05921	2.71276	2.84346	3.05516	2.27976	0.791	2.0485	10.6103	0	0	0	0	0	0	0	0	0	0.00966	0	0	0	0.01446
Haemophilus_paraphrohaemolyticus	0	0	0	0	0	0	0	0	0	0	0	0	0.17157	0	0	0	0	0	0	0	0	0.05772	0	0	0	0	0	0	0.01992	0	0	0	0	0.26581	0.15889	0	0	0	0	0	0	0	0	0	0	0	0	0	0
Haemophilus_quentini	0	0	0	0	0	0	0	0	0	0	0	0	0	0	0.0982	0.06033	0	0.01127	0	0	0	0.18784	0	0	0	0	0.20527	0	0.07843	0.02565	0	0	0	0	0.02487	0	0	0	0	0	0	0	0	0	0	0	0	0	0
Haemophilus_sp_HMSC71H05	0	0	0	0	0	0	0	0	0	0	0	0	0.64142	0	0.17311	1.76957	0	0	0.32494	0.18297	0	0	0.11762	0	0.3405	0	0.48792	1.13671	0.21545	0	1.05701	0	0	0	0	0	0	0	0	0	0	0	0	0	0	0	0	0	0
Haemophilus_sputorum	0	0	0	0	0	0	0	0	0	0	0	0	0.02461	0.0753	0.01169	0.02653	0.06199	0.10196	0.23526	0	0	0.1438	0	0.21381	0.02889	0	0.05224	0	0.02157	0.16487	0.04086	0	0.02256	0	0.10132	0	0	0	0	0	0	0	0	0	0	0	0	0	0
Acinetobacter_baumannii	0	0	0	0	0	0	0	0	0	0	0	0	0	0	0	0	0	0	0	0	0	0	0	0	0	0	0	0	0	0	0	0	0	0	0	0	0	0.01218	0	0	0	0	0	0	0	0	0	0	0
Acinetobacter_bereziniae	0	0	0	0	0	0	0	0	0	0	0.07834	0	0	0	0	0	0	0	0	0	0	0	0	0	0	0	0	0	0	0	0	0	0	0	0	0	0	0	0	0	0	0	0	0	0	0	0	0	0
Acinetobacter_guillouiae	0	0	0	0	0	0	0	0	0	0	0.02378	0	0	0	0	0	0	0	0	0	0	0	0	0	0	0	0	0	0	0	0	0	0	0	0	0	0	0	0	0	0	0	0	0	0	0	0	0	0
Acinetobacter_haemolyticus	0	0	0	0	0	0	0.03849	1.00005	0.60124	0	0.88675	0.07002	0	0	0	0	0	0	0	0	0	0	0	0	0	0	0	0	0	0	0	0	0	0	0	0	0	0.02018	3.58961	0.08094	0	0	0	0	0	0.11044	0.10989	0	0
Acinetobacter_idrijaensis	0	0	0	0	0	0	0	0	0	0	0	0	0	0	0	0	0	0	0	0	0	0	0	0	0	0	0	0	0	0	0	0	0	0	0	0	0	0	0	0	0	0	0	0	0	0	0	0	0
Acinetobacter_indicus	0	0	0	0	0	0	0	1.27898	0	0	0	0	0	0	0	0	0	0	0	0	0	0	0	0	0	0	0	0	0	0	0	0	0	0	0	0	0	0	6.23298	0.12692	0	0	0.16067	0	0	0.24688	0	0	0
Acinetobacter_johnsonii	0	0	0	0	0	0	23.0816	0.6498	19.3836	0.82787	25.2233	31.607	0	0	0	0	0	0	0	0	0	0	0	0	0	0	0	0	0	0	0	0	0	0	0	6.93686	0	5.0433	0	0.30197	4.88143	0.05331	0.08856	2.24875	2.19831	0.02898	1.78789	0	5.25381
Acinetobacter_junii	0	0	0	0	0	0	0.13226	0.54544	0.23627	0	0.65468	0.47623	0	0	0	0	0	0	0	0	0	0	0	0	0	0	0	0	0	0	0	0	0	0	0	0.20072	0.1417	3.44395	0	1.66766	0.29905	0	0	0.0765	0.33108	0.16891	4.86591	0.17468	0.93709
Acinetobacter_lwoffii	0	0	0	0	0	0	0.3093	0.26081	0.13053	0	0.15437	0	0	0	0	0	0	0	0	0	0	0	0	0	0	0	0	0	0	0	0	0	0	0	0	0.02115	0	0.0565	0	0.29749	0.00672	0	0	0	0.16912	0.03316	0.12908	0	0
Acinetobacter_nosocomialis	0	0	0	0	0	0	0	0	0	0	0	0	0	0	0	0	0	0	0	0	0	0	0	0	0	0	0	0	0	0	0	0	0	0	0	0	0	0	0	0	0	0	0	0	0	0	0	0	0
Acinetobacter_parvus	0	0	0	0	0	0	0	0	0	0	0	0	0	0	0	0	0	0	0	0	0	0	0	0	0	0	0	0	0	0	0	0	0	0	0	0	0	0	0	0.22313	0	1.74099	0	0.0174	0.01374	0	2.05435	0	0.03449
Acinetobacter_pittii	0	0	0	0	0	0	0	0	0	0	0	0	0	0	0	0	0	0	0	0	0	0	0	0	0	0	0	0	0	0	0	0	0	0	0	0	0	0.0309	0	0	0	0	0	0	0	0	0	0	0
Acinetobacter_schindleri	0	0	0	0	0	0	0.86986	0	0	0.15704	0.12206	0.87644	0	0	0	0	0	0	0	0	0	0	0	0	0	0	0	0	0	0	0	0	0	0	0	0	0.02379	0.04045	0	0.51159	0	0	0	0	0	0	0	0	0
Acinetobacter_soli	0	0	0	0	0	0	0	0	0	0	0	0	0	0	0	0	0	0	0	0	0	0	0	0	0	0	0	0	0	0	0	0	0	0	0	0	0	0	0	0	0	0	0	0.02569	0	0	0	0	0
Acinetobacter_towneri	0	0	0	0	0	0	0	0.04784	0	0	0.16068	0	0	0	0	0	0	0	0	0	0	0	0	0	0	0	0	0	0	0	0	0	0	0	0	0	0	0.03125	0	0.06226	0	0	0	0	0.4542	0.01812	0.03161	0	0.00906
Acinetobacter_ursingii	0	0	0	0	0	0	0.42196	0	8.07877	0	1.8331	3.29382	0	0	0	0	0	0	0	0	0	0	0	0	0	0	0	0	0	0	0	0	0	0	0	0.64346	0	0.20515	0	0.22079	0.17108	0	0	0.03613	0.05073	0	0	0	0.54976
Alkanindiges_sp_H1	0	0	0	0	0	0	0	0	0	0	0	0	0	0	0	0	0	0	0	0	0	0	0	0	0	0	0	0	0	0	0	0	0	0	0	0	0	0	0	0	0	5.81317	0	0	0	0	0	0	0
Moraxella_atlantae	0	0	0	0	0	0	0	0	0	0	0	0	0	0	0.02725	0	0	0	0	0	0	0	0	0	0	0	0	0	0	0	0	0	0	0	0	0.05182	1.00399	0	0	0	0.01908	0.28803	0	0	0	0	0	0	0.20708
Moraxella_lincolnii	0	0	0	0	0	0	0	0	0	0	0	0	0	0	0	0	0	0	0	0	0	0	0	0	0	0	0	0	0	0	0	0	0	0	0	0	0	0	0	0	0	0	0	0	0.00419	0	0	0	0
Moraxella_osloensis	0	0	0	0	0	0	0.23438	0	0	0	0.00232	0.47915	0	0	0	0	0	0	0	0	0	0	0	0	0	0	0	0	0	0	0	0	0	0	0	3.81311	2.99975	0.72967	0.20008	0.10117	2.51654	1.03703	0.72964	0.13448	2.85311	15.7768	1.41007	0.89593	0.43162
Perlucidibaca_sp_HR_E	0	0	0	0	0	0	0	0.10539	0	0	0	0	0	0	0	0	0	0	0	0	0	0	0	0	0	0	0	0	0	0	0	0	0	0	0	0	0	0	0	0	0	0	0	0	0	0	0	0	0
Psychrobacter_sp_1501_2011	0	0	0	0	0	0	0	0	0	0	0	0	0	0	0	0	0	0	0	0	0	0	0	0	0	0	0	0	0	0	0	0	0	0	0	0	0	0	0	0	0	0	0	0	0	0	0	0	0
Pseudomonas_alcaliphila	0	0	0	0	0	0	0.05268	1.52195	0.15972	0	0.59007	0.06819	0	0	0	0	0	0	0	0	0	0	0	0	0	0	0	0	0	0	0	0	0	0	0	0.05377	0	0.02168	0.0897	0.1729	0.00799	0	0.01208	0	0	1.71904	0.0506	0.08804	0.67702
Pseudomonas_chengduensis	0	0	0	0	0	0	0	0	0	0	0	0	0	0	0	0	0	0	0	0	0	0	0	0	0	0	0	0	0	0	0	0	0	0	0	0	0	0	0	0	0	0	0	0	0	0	0	0	0.67555
Pseudomonas_fluorescens_group	0	0	0	0	0	0	0	0.07666	0	0	0	0	0	0	0	0	0	0	0	0	0	0	0	0	0	0	0	0	0	0	0	0	0	0	0	0	0	0	0	0	0	0	0	0	0	0.01055	0	0	0
Pseudomonas_panacis	0	0	0	0	0	0	0	0.05422	0	0	0	0	0	0	0	0	0	0	0	0	0	0	0	0	0	0	0	0	0	0	0	0	0	0	0	0	0	0	0	0	0	0	0	0	0	0	0	0	0
Pseudomonas_parafulva	0	0	0	0	0	0	0.06022	0	0	0	0	0	0	0	0	0	0	0	0	0	0	0	0	0	0	0	0	0	0	0	0	0	0	0	0	0	0	0	0	0	0	0	0	0	0	0	0	0	0
Pseudomonas_putida_group	0	0	0	0	0	0	0.17486	0	0.11002	0	0.61399	0.31627	0	0	0	0	0	0	0	0	0	0	0	0	0	0	0	0	0	0	0	0	0	0	0	0.09369	0	0.04794	0	0	0.01609	0	0	0.01998	0	0.05771	0	0	0.05424
Pseudomonas_zeshuii	0	0	0	0	0	0	0	0	0	0	0	0	0	0	0	0	0	0	0	0	0	0	0	0	0	0	0	0	0	0	0	0	0	0	0	0	0	0	0	0	0	0	0	0	0	0	0	0	0
Luteimonas_sp_83_4	0	0	0	0	0	0	0	0	0	0	0	0	0	0	0	0	0	0	0	0	0	0	0	0	0	0	0	0	0	0	0	0	0	0	0	0	0.08271	0	0	0.02214	0	0	0	0	0	0	0.03301	0	0.01434
Lysobacter_enzymogenes	0	0	0	0	0	0	0	0	0	0	0	0	0	0	0	0	0	0	0	0	0	0	0	0	0	0	0	0	0	0	0	0	0	0	0	0	0	0	0	0	0	0	0	0	0	0	0	0	0
Stenotrophomonas_maltophilia	0	0	0	0	0	0	0.09406	1.17039	0	0	0	0	0	0	0	0	0	0	0	0	0	0	0	0	0	0	0	0	0	0	0	0	0	0	0	0	0	0	0	0.07821	0	0	0	0	0	0	0	0	0
Stenotrophomonas_rhizophila	0	0	0	0	0	0	0	0	0	0	0.01241	0	0	0	0	0	0	0	0	0	0	0	0	0	0	0	0	0	0	0	0	0	0	0	0	0	0	0	0	0	0	0	0	0	0	0	0	0	0
Hydrogenophilus_thermoluteolus	0	0	0	0	0	0	0	0	0	0	0	0	0	0	0	0	0	0	0	0	0	0	0	0	0	0	0	0	0	0	0	0	0	0	0	0	0	0	0	0	0	0	0	0	0	0	0	0	0
Tepidiphilus_thermophilus	0	0.33902	0	0	0	0	0	0	0	0	0	0	0	0	0	0	0	0	0	0	0	0	0	0	0	0	0	0	0	0	0	0	0	0	0	0	0	0	0	0	0	0	0	0	0	0	0	0	0
Treponema_denticola	0	0	0	0	0	0	0	0	0	0	0	0	0	0	0	0	0	0.00288	0	0	0.00238	0	0	0	0	0	0	0	0	0.02023	0.0715	0	0	0	0	0	0	0	0	0	0	0	0	0	0	0	0	0	0
Treponema_lecithinolyticum	0	0	0	0	0	0	0	0	0	0	0	0	0	0	0	0	0	0	0	0	0	0	0	0	0	0	0	0	0	0.001	0	0	0	0.00811	0	0	0	0	0	0	0	0	0	0	0	0	0	0	0
Fretibacterium_fastidiosum	0	0	0	0	0	0	0	0	0	0	0	0	0	0	0	0	0	0	0	0	0	0	0	0	0	0	0.01711	0	0	0	0	0	0	0	0	0	0	0	0	0	0	0	0	0	0	0	0	0	0
Jonquetella_anthropi	0	0	0	0	0	0	0	0	0	0	0	0	0	0	0	0	0	0	0	0	0	0	0	0	0	0	0	0	0	0	0	0	0	0	0	0	0	0	0	0	0	0	0	0	0	0	0	0	0
Aspergillus_sydowii	0	0	0	0	0	0	0.28161	0	0.88919	0	0.18816	1.41164	0	0	0	0	0	0	0	0	0	0	0	0	0	0	0	0	0	0	0	0	0	0	0	0	0	0.08365	0	0	0.03921	0	0	0	0	0	0	0	0.11235
Aspergillus_turcosus	0	0	0	0	0	0	0	0	0	0	0	0	0	0	0	0	0	0	0	0	0	0	0	0	0	0	0	0	0	0	0	0	0	0	0	0	0	0	0	0	0	0	0	0	0	0	0	0	0
Candida_tropicalis	0	0	0	0	0	0	0	0	0	0	0	0.00328	0	0	0	0	0	0	0	0	0	0	0	0	0	0	0	0	0	0	0	0	0	0	0	0	0	0	0	0	0	0	0	0	0	0	0	0	0
Malassezia_globosa	0	0	0	0	0	0	0.14069	0	0	0	0	0	0	0	0	0	0	0	0	0	0	0	0	0	0	0	0	0	0	0	0	0	0	0	0	5.16086	11.1631	1.74326	1.61617	14.7883	1.5074	1.269	1.0195	0.2667	1.84279	4.93044	1.28435	30.4646	26.5568
Malassezia_restricta	0	0	0	0	0	0	0	0	0	0	0	0.03663	0	0	0	0	0	0	0	0	0	0	0	0	0	0	0	0	0	0	0	0	0	0	0	0.05035	0.16576	1.55012	0	2.7541	4.34482	0	0.54557	0.08468	0.47139	1.79172	0.35074	1.28002	1.29737
Malassezia_sympodialis	0	0	0	0	0	0	0	0	0	0	0	0	0	0	0	0	0	0	0	0	0	0	0	0	0	0	0	0	0	0	0	0	0	0	0	0	0	0.02612	0	0	0	0	0.08617	0	0	0	0	0	0
Murine_orthopneumovirus	24.2475	0	0.10379	0	0	0	0	0	0	0	0	0	0	0	0	0	0	0	0	0	0	0	0	0	0	0	0	0	0	0	0	0	0	0	0	0	0	0	0	0	0	0	0	0	0	0	0	0	0
Salmonella_virus_SH19	0	0	0	0	0	0	0	0	0	0	0.13709	0	0	0	0	0	0	0	0	0	0	0	0	0	0	0	0	0	0	0	0	0	0	0	0	0	0	0	0	0	0	0	0	0	0	0	0	0	0
Enterobacteria_phage_P4	0	0	0	0	0	0	0	0	0	0	0.09367	0	0	0	0	0	0	0	0	0	0	0	0	0	0	0	0	0	0	0	0	0	0	0	0	0	0	0	0	0	0	0	0	0.036	0	0	0	0	0
Acinetobacter_virus_AP22	0	0	0	0	0	0	0	0	0	0	0	0	0	0	0	0	0	0	0	0	0	0	0	0	0	0	0	0	0	0	0	0	0	0	0	0	0	0	0	0	0	0	0	0.2291	0.13152	0.11787	0	0	0
Burkholderia_virus_Bcep1	0	0	0	0	0	0	0	0	0	0	0	0	0	0	0	0	0	0	0	0	0	0	0	0	0	0	0	0	0	0	0	0	0	0	0	0	0	0	0	0	0	0	0	0	0	0	0	0	0
Burkholderia_virus_BcepMu	0	0	0	0	0	0	0	0	0	0	0	0	0	0	0	0	0	0	0	0	0	0	0	0	0	0	0	0	0	0	0	0	0	0	0	0	0	0	0	0	0	0	0	0	0	0	0	0	0
Erwinia_virus_Ea214	0	0	0	0	0	0	0	0	0	0	0	0	0	0	0	0	0	0	0	0	0	0	0	0	0	0	0	0	0	0	0	0	0	0	0	0	0	0	0	0	0	0	0	0	0	0.59948	0	0	0
Aeromonas_virus_phiO18P	0	0	0	0	0	0	0	0	0	0	0	0	0	0	0	0	0	0	0	0	0	0	0	0	0	0	0	0	0	0	0	0	0	0	0	0	0	0	0	0.13946	0	0	0	0	0.11472	0	0	0	0
Staphylococcus_virus_G15	0	0	0	0	0	0	0	0	0	0	0	0	0	0	0	0	0	0	0	0	0	0	0	0	0	0	0	0	0	0	0	0	0	0	0	0	0	0	0	0.50219	0	0	0.10989	0	0.22399	0	0	0	0
Staphylococcus_virus_JD7	0	0	0	0	0	0	0	0	0	0	0	0	0	0	0	0	0	0	0	0	0	0	0	0	0	0	0	0	0	0	0	0	0	0	0	0	0	0	0	0.17063	0	0	0.15175	0	0.20547	0	0	0	0
Klebsiella_virus_KP27	0	0	0	0	0	0	0	0	0	0	0	0	0	0	0	0	0	0	0	0	0	0	0	0	0	0	0	0	0	0	0	0	0	0	0	0	0	0	0	0	0	0	0	0	0	0	0	0	0
Iodobacteriophage_phiPLPE	0	0	0	0	0	0	0	0	0	0	0	0	0	0	0	0	0	0	0	0	0	0	0	0	0	0	0	0	0	0	0	0	0	0	0	0	0	0	0	0	0	0	0	0	0	0	0	0	0
Acinetobacter_phage_Acj61	0	0	0	0	0	0	0	0	0	0	0	0	0	0	0	0	0	0	0	0	0	0	0	0	0	0	0	0	0	0	0	0	0	0	0	0	0	0	0	0	0	0	0	0	0.25791	0	0	0	0
Aeromonas_phage_vB_AsaM_56	0	0	0	0	0	0	0.43239	0	1.60648	1.68917	0.51343	0.318	0	0	0	0	0	0	0	0	0	0	0	0	0	0	0	0	0	0	0	0	0	0	0	0	0	0	0	0	0	0	0	0	0	0	0	0	0
Burkholderia_phage_KS10	0	0	0	0	0	0	0	0	0	0	0	0	0	0	0	0	0	0	0	0	0	0	0	0	0	0	0	0	0	0	0	0	0	0	0	0	0	0	0	0	0	0	0	0	0	0	0	0	0
Burkholderia_phage_phiE131	0	0	0	0	0	0	0	0	0.51594	0	0	0	0	0	0	0	0	0	0	0	0	0	0	0	0	0	0	0	0	0	0	0	0	0	0	0	0	0	0	0	0	0	0	0	0	0	0	0	0
Erwinia_phage_vB_EamM_Y2	0	0	0	0	0	0	0	0	0	0	0	0	0	0	0	0	0	0	0	0	0	0	0	0	0	0	0	0	0	0	0	0	0	0	0	0	0.35312	0	0	0	0	0	0	0	0	0	0	0	0
Haemophilus_phage_Aaphi23	0	0	0	0	0	0	0	0	0	0	0	0	0.94054	0.50084	0	0	0	0	0	0	0.33525	0.34508	0	0	0	0.16931	0	0	0.21986	0	0.22961	0	0.93204	0	0.15989	0	0	0	0	0	0	0	0	0	0	0	0	0	0
Lactobacillus_prophage_Lj771	0	0	0	0	0	0	0	0	0	0	0	0	0	0	0	0	0	0	0	0	0	0	0	0	0	0	0	0	0	0	0	0	0	0	0	0	0	0.27679	0	0	0	0	0	0	0	0	0	0	0
Pectobacterium_phage_ZF40	0	0	0	0	0	0	0	0	0	0	0	0	0	0	0	0	0	0	0	0	0	0	0	0	0	0	0	0	0	0	0	0	0	0	0.05049	0	0	0	0	0	0	0	0	0	0	0	0	0	0
Pseudomonas_phage_PA11	0	0	0	0	0	0	0	0	0	0	0	0	0	0	0	0	0	0	0	0	0	0	0	0	0	0	0	0	0	0	0	0	0	0	0	0	0	0	0	0	0	0	0	0	0	0	0	0	0.05715
Pseudomonas_phage_PaBG	0	0	0	0	0	0	0	0	0	0	0.18231	0	0	0	0	0	0	0	0	0	0	0	0	0	0	0	0	0	0	0	0	0	0	0	0	0	0	0	0	0	0	0	0	0	0	0	0	0	0
Rhizobium_phage_RR1_A	0	0	0	0	0	0	0	0	0	0	0	0	0	0	0	0	0	0	0	0	0	0	0	0	0	0	0	0	0	0	0	0	0	0	0	0	0	0	0.63653	0	0	0	0	0.26987	0	0	0.17798	0	0
Rhizobium_phage_RR1_B	0	0	0	0	0	0	0	0	0	0	0	0	0	0	0	0	0	0	0	0	0	0	0	0	0	0	0	0	0	0	0	0	0	0	0	0	0	0	0	0	0	0	0	0	0	0	0.34648	0	0
Streptococcus_phage_EJ_1	0	0	0	0	0	0	0	0	0	0	0	0	0	0	0	0	0	0	0	0	0	0	0	0	0	0.31512	0	0	0	0	0	2.25221	0	0	0	0	0	0	0	0	0	0	0	0	0	0	0	0	0
Thermus_phage_TMA	0	0	0	0	0	0	0.15266	0	0	0	0	0	0	0	0	0	0	0	0	0	0	0	0	0	0	0	0	0	0	0	0	0	0	0	0	0	0	0	0	0	0	0	0	0	0	0	0	0	0
Thermus_phage_phiYS40	0	0	0	0	0	0	0	0	0	3.89355	0	0	0	0	0	0	0	0	0	0	0	0	0	0	0	0	0	0	0	0	0	0	0	0	0	0	0	0	0	0	0	0	0	0	0	0	0	0	0
Escherichia_virus_P1	0	0	0	0	0	0	0	0	0	0	1.12206	0	0	0	0	0	0	0	0	0	0	0	0	0	0	0	0	0	0	0	0	0	0	0	0	0	0	0	0	0	0	0	0.10453	0	0	0	0	0	0
Burkholderia_phage_KL3	0	0	0	0	0	0	0.11322	0.42652	0	0.36392	0.38758	0	0	0	0	0	0	0	0	0	0	0	0	0	0	0	0	0	0	0	0	0	0	0	0	0	0	0	0	0	0	0.6408	0	0	0.04144	0	0	0	0.16519
Burkholderia_phage_ST79	0	0	0	0	0	0	0	0	2.21126	0	0	0	0	0	0	0	0	0	0	0	0	0	0	0	0	0	0	0	0	0	0	0	0	0	0	0	0	0	0	0	0	0	0	0	0	0	0	0	0
Erwinia_phage_ENT90	0	0	0	0	0	0	0	0	0	0	0	0	0	0	0	0	0	0	0	0	0	0	0	0	0	0	0	0	0	0	0	0	0	0	0	0	0	0	0	0.07901	0	0	0	0	0	0	0	0	0
Pseudomonas_virus_phiCTX	0	0	0	0	0	0	0	1.06234	0	0	0	0	0	0	0	0	0	0	0	0	0	0	0	0	0	0	0	0	0	0	0	0	0	0	0	0	0	0	0	0	0	0	0	0	0	0	0	1.04938	0
Ralstonia_virus_RSA1	0	0	0	0	0	0	0	0	0	0	0	0	0	0	0	0	0	0	0	0	0	0	0	0	0	0	0	0	0	0	0	0	0	0	0	0	0	0	0	0	0	0	0	0.11428	0	0	0	0	0
Salmonella_virus_PsP3	0	0	0	0	0	0	0	0	0.7761	0	0	0	0	0	0	0	0	0	0	0	0	0	0	0	0	0	0	0	0	0	0	0	0	0	0	0	0	0	0	0	0	0	0	0	0	0	0	0	0
Cronobacter_phage_CR5	0	0	0	0	0	0	0	0	0	0	0	0	0	0	0	0	0	0	0	0	0	0	0	0	0	0	0	0	0	0	0	0	0	0	0	0	0	0	0	0	0	0	0	0	0	0	0	0	0
Geobacillus_virus_GBSV1	0	23.2199	0	0	0	0	0	0	0	0	0	0	0	0	0	0	0	0	0	0	0	0	0	0	0	0	0	0	0	0	0	0	0	0	0	0	0	0	0	0	0	0	0	0	0	0	0	0	0
Escherichia_virus_V5	0	0	0	0	0	0	0	0	0	0	0	0	0	0	0	0	0	0	0	0	0	0	0	0	0	0	0	0	0	0	0	0	0	0	0	0	0	0	0	0	0	0	0	0	0	0	0	0	0
Burkholderia_virus_BcepC6B	0	0	0	0	0	0	0.14003	0.91664	0.82621	0.65263	0.30552	0.27904	0	0	0	0	0	0	0	0	0	0	0	0	0	0	0	0	0	0	0	0	0	0	0	0	0	0.05397	0	0	0.03972	0	0	0	0	0	0	0	0
Salmonella_virus_SPN1S	0	0	0	0	0	0	0	0	0	0	0	0	0	0	0	0	0	0	0	0	0	0	0	0	0	0	0	0	0	0	0	0	0	0	0	0	0	0	0	0	0.08694	0	0	0	0	0	0	0	0
Klebsiella_virus_KP34	0	0	0	0	0	0	0.29641	0	0	0	0	0	0	0	0	0	0	0	0	0	0	0	0	0	0	0	0	0	0	0	0	0	0	0	0	0	0	0	0	0	0	0	0	0	0	0.19392	0	0	0
Escherichia_virus_N4	0	0	0	0	0	0	0	0	0	0	0	0	0	0	0	0	0	0	0	0	0	0	0	0	0	0	0	0	0	0	0	0	0	0	0	0	0	0	0	0	0	0	0	0	0	0	0	0	0
Bacillus_virus_B103	0	0	0	0	0	0	0	0	0	0	0	0	0	0	0	0	0	0	0	0	0	0	0	0	0	0	0	0	0	0	0	0	0	0	0	0	0	0	0	0.07699	0	0	0	0	0	0	0	0	0
Pseudomonas_virus_LKA1	0	0	0	0	0	0	0	0	0	0	0	0	0	0	0	0	0	0	0	0	0	0	0	0	0	0	0	0	0	0	0	0	0	0	0	0	0	0	0	0	0	0	0	0	0.05491	0	0	0	0
Escherichia_phage_phiKT	0	0	0	0	0	0	0	0	0	0	0	0	0	0	0	0	0	0	0	0	0	0	0	0	0	0	0	0	0	0	0	0	0	0	0	0	0	0	0	0	0	0	0	0	0	0	0	0	0
Flavobacterium_phage_6H	0	0	0	0	0	0	0	0	0	0	0.32941	0.41534	0	0	0	0	0	0	0	0	0	0	0	0	0	0	0	0	0	0	0	0	0	0	0	0	0	0	0	0	0	0	0	0	0	0	0	0	0
Pantoea_virus_Limelight	0	0	0	0	0	0	0	0	0	0	0	0	0	0	0	0	0	0	0	0	0	0	0	0	0	0	0	0	0	0	0	0	0	0	0	0	0	0	0	0	0	0	0	0	0	0	0	1.2086	0.06492
Pseudomonas_phage_AF	0	0	0	0	0	0	0	0	0	0	0	0	0	0	0	0	0	0	0	0	0	0	0	0	0	0	0	0	0	0	0	0	0	0	0	0	0	0	0	0	0	0	0	0	0	0	0	0	0
Sinorhizobium_phage_PBC5	0	0	0	0	0	0	0	0	0.053	0	0	0	0	0	0	0	0	0	0	0	0	0	0	0	0	0	0	0	0	0	0	0	0	0	0	0	0	0	0	0	0	0	0	0	0	0	0	0	0
Xanthomonas_citri_phage_CP2	0	0	0	0	0	0	0	0	0	0	0	0	0	0	0	0	0	0	0	0	0	0	0	0	0	0	0	0	0	0	0	0	0	0	0	0	0	0	0	0	0.0329	0	0	0	0	0	0.78301	0	0.03585
Erwinia_phage_vB_EamP_L1	0	0	0	0	0	0	0	0	0	0	0	0	0	0	0	0	0	0	0	0	0	0	0	0	0	0	0	0	0	0	0	0	0	0	0	0	0	0	0	0	0	0	0	0	0	0	0	0	0
Pseudomonas_virus_gh1	0	0	0	0	0	0	0	0	0	0	0	0	0	0	0	0	0	0	0	0	0	0	0	0	0	0	0	0	0	0	0	0	0	0	0	0	0	0	0	0	0.37821	0	0	0	0	0	0	0	0
Bacillus_virus_IEBH	0	0	0	0	0	0	0	0	0	0	0	0	0	0	0	0	0	0	0	0	0	0	0	0	0	0	0	0	0	0	0	0	0	0	0	0	0	0	0	0	0	0	0	0.35856	0	0	0	0	0
Escherichia_virus_N15	0	0	0	0	0	99.5732	0	0	0	0	0	0	0	0	0	0	0	0	0	0	0	0	0	0	0	0	0	0	0	0	0	0	0	0	0	0	0	0	0	0	0	0	0	0	0	0	0	0	0
Staphylococcus_phage_StB27	0	0	0	0	0	0	0	0	0	0	0	0	0	0	0	0	0	0	0	0	0	0	0	0	0	0	0	0	0	0	0	0	0	0	0	0	0	0	0	0	0	0	0	0	0	0	0	0	0
Staphylococcus_virus_37	0	0	0	0	0	0	0	0	0	0	0	0	0	0	0	0	0	0	0	0	0	0	0	0	0	0	0	0	0	0	0	0	0	0	0	0	0	0	0	0.10814	0	0	0	0	0	0	0	0	0
Staphylococcus_virus_CNPH82	0	0	0	0	0	0	0	0	0	0	0	0	0	0	0	0	0	0	0	0	0	0	0	0	0	0	0	0	0	0	0	0	0	0	0	0	0	0	0	0	0	0	0	0	0	0	0.54812	0	0
Vibrio_phage_pYD38_A	0	0	0	0	0	0	0	0	0	0	0	0	0	0	0	0	0	0	0	0	0	0	0	0	0	0	0	0	0	0	0	0	0	0	0	0	0	0	0	0	0	0	0	0	0	0	0	0	0
Acinetobacter_phage_Bphi_B1251	0	0	0	0	0	0	0	0.40088	0	0.46728	0	0.44201	0	0	0	0	0	0	0	0	0	0	0	0	0	0	0	0	0	0	0	0	0	0	0	0.69862	0	0.21604	0	0.31642	0.15487	0	0	0.25476	0.1453	0	0.27159	0	0
Actinomyces_phage_xhp1	0	0	0	0	0	0	0	0	0	0	0	0	0.55963	0	1.71637	0	0	0	0	0	0	0	0	0	0	0	0	0	0	0.12287	0.12872	2.58509	0	0.09202	0	0	0	0.28498	0	0	0	0	0	0	0	0.18429	0	0	0
Actinoplanes_phage_phiAsp2	0	0	0	0	0	0	0	0	0	0	0	0	0	0	0	0	0	0	0	0	0	0	0	0	0	0	0	0	0	0	0	0	0	0	0	0	0	0	0	0	0	0	0	0	0	0	0	0	0
Burkholderia_phage_Bcep176	0	0	0	0	0	0	0	0	1.13572	0	0	0	0	0	0	0	0	0	0	0	0	0	0	0	0	0	0	0	0	0	0	0	0	0	0	0	0	0	0	0	0	0	0	0	0	0	0	0	0
Enterobacteria_phage_HK225	0	0	0	0	0	0	0	0	0.16728	0	0	0.29699	0	0	0	0	0	0	0	0	0	0	0	0	0	0	0	0	0	0	0	0	0	0	0	0	0	0	0	0	0.07437	0	0	0	0	0	0	0	0
Enterobacteria_phage_mEp237	0	0	0	0	0	0	0	0	0.18909	0	0	0.17299	0	0	0	0	0	0	0	0	0	0	0	0	0	0	0	0	0	0	0	0	0	0	0	0	0	0	0	0	0	0	0	0	0	0	0	0	0
Enterobacteria_phage_mEp460	0	0	0	0	0	0	0	0	0	0	0	0	0	0	0	0	0	0	0	0	0	0	0	0	0	0	0	0	0	0	0	0	0	0	0	0	0	0	0	0	0	0	0	0	0	0	0	0	0
Escherichia_phage_HK639	0	0	0	0	0	0	0	0	0	0	0	0	0	0	0	0	0	0	0	0	0	0	0	0	0	0	0	0	0	0	0	0	0	0	0	0	0	0	0	0	0	0	0	0	0	0	0	0	0
Geobacillus_virus_E2	0	33.3615	0	0	0	0	0	0	0	0	0	0	0	0	0	0	0	0	0	0	0	0	0	0	0	0	0	0	0	0	0	0	0	0	0	0	0	0	0	0	0	0	0	0	0	0	0	0	0
Lactobacillus_phage_LF1	0	0	0	0	0	0	0	0	0.52858	0	0	0	0	0	0	0	0	0	0	0	0	0	0	0	0	0	0	0	0	0	0	0	0	0	0	0	0	0	0	0	0	0	0.4249	0	0	0	0.10979	0	0
Lactobacillus_phage_LL_H	0	0	0	0	0	0	0	0	0	0	0	0	0	0	0	0	0	0	0	0	0	0	0	0	0	0	0	0	0	0	0	0	0	0	0	0	0	0	0	0	0	0	0	0	0	0	0	0	0.20985
Lactobacillus_phage_Lv_1	0	0	0	0	0	0	0	0	0	0	0	0	0	0	0	0	0	0	0	0	0	0	0	0	0	0	0	0	0	0	0	0	0	0	0	0	0	0	0	0	0.19113	0	0	0	0	0	0	0	0
Lactobacillus_phage_Sha1	0	0	0	0	0	0	0	0	0	0	0	0	0	0	0	0	0	0	0	0	0	0	0	0	0	0	0	0	0	0	0	0	0	0	0	0	0	0	0	0.18013	0	0	0	0	0	0	0	0	0
Lactococcus_phage_1706	0	0	0	0	0	0	0	0	0	0	0.13496	0	0	0	0	0	0	0	0	0	0	0	0	0	0	0	0	0	0	0	0	0	0	0	0	0	0	0	0	0	0	0	0.27469	0	0	0	0	0	0
Lactococcus_phage_949	0	0	0	0	0	0	0	0	0	0	0	0	0	0	0	0	0	0	0	0	0	0	0	0	0	0	0	0	0	0	0	0	0	0	0	0	0	0	0	0	0	0	0.32982	0	0	0	0	0	0
Lactococcus_phage_BK5_T	0	0	0	0	0	0	0	0	0	0	0	0	0	0	0	0	0	0	0	0	0	0	0	0	0	0	0	0	0	0	0	0	0	0	0	0	0	0	0	0	0	0	0	0.02805	0	0	0	0	0
Lactococcus_phage_P335_sensu_lato	0	0	0	0	0	0	0	0	0	0	0	0	0	0	0	0	0	0	0	0	0	0	0	0	0	0	0	0	0	0	0	0	0	0	0	0	0	0	0	0	0	0	0	0	0	0	0	0	0
Lactococcus_phage_Tuc2009	0	0	0	0	0	0	0	0	0	0	0	0	0	0	0	0	0	0	0	0	0	0	0	0	0	0	0	0	0	0	0	0	0	0	0	0	0	0	0	0	0.06023	0	0	0	0	0	0	0	0.06564
Lactococcus_phage_bIL285	0	0	0	0	0	0	0	0.69465	0	0	0	1.40123	0	0	0	0	0	0	0	0	0	0	0	0	0	0	0	0	0	0	0	0	0	0	0	0.55971	0	0.39471	1.41346	0	0.72283	0	0	0	0.10238	0.2144	0	0	0.48801
Microbacterium_phage_Min1	0	0	0	0	0	0	0.71347	0	0.15146	0.25231	0	0.43247	0	0.06748	0	0	0.12518	0	0	0	0	0	0.15915	0	0.05348	0.10462	0	0	0	0	0	0	0	0	0	0.13346	0.29202	0	0	0.04271	0	0.88853	0	0.19853	0.05523	0.08763	0	0	0
Pseudomonas_phage_F10	0	0	0	0	0	0	0	0	0	0	0	0	0	0	0	0	0	0	0	0	0	0	0	0	0	0	0	0	0	0	0	0	0	0	0	0	0	0.28757	4.62169	0	0	0	0	0	0.2432	0.25015	0	0	0
Pseudomonas_phage_phi297	0	0	0	0	0	0	0	0.30061	0	0	0	0	0	0	0	0	0	0	0	0	0	0	0	0	0	0	0	0	0	0	0	0	0	0	0	0	0	0	0	0	0	0	0	0	0	0	0	0	0
Rhodococcus_phage_REQ1	0	0	0	0	0	0	0	0	0	0	0	0	0	0	0	0	0	0	0	0	0	0	0	0.10315	0	0	0	0	0	0	0	0	0	0	0	0	0	0	0	0	0	0	0	0	0	0	0	0	0
Salmonella_phage_SSU5	0	0	0	0	0	0	0	0	0	0	0	0	0	0	0	0	0	0	0	0	0	0	0	0	0	0	0	0	0	0	0	0	0	0	0	0	0	0	0	0	0	0	0	0	0	0	0	0.99757	0
Staphylococcus_phage_StB20	0	0	0	0	0	0	0.40826	0	0	0	0	0	0	0	0	0	0	0	0	0	0	0	0	0	0	0	0	0	0	0	0	0	0	0	0	0	0	0	0	0	0	0	0	0	0	0	0.76423	0	0
Stenotrophomonas_phage_S1	0	0	0	0	0	0	0	0.1909	0.27335	0	0.78148	1.09967	0	0	0	0	0	0	0	0	0	0	0	0	0	0	0	0	0	0	0	0	0	0	0	0.7452	0	0.15474	0	0	0	0	0.19619	0	0.06849	0.65027	0	0	0
Streptococcus_phage_Dp_1	0	0	0	0	0	0	0	0	0	0	0	0	0	0	0.26683	0	0	0	0	0	0	0	0	0	0	0.15918	0	0.45231	0	0.07827	0	0	0	0	0.26707	0	0	0	0	0	0	0	0	0	0	0	0	0	0
Streptococcus_phage_MM1	0	0	0	0	0	0	0.41213	0	0	0	0	0.08432	0	0	0	0	0	0	0	0	0	0	0	0	0	0	0	0	0	0	0	1.45928	0	0	0	0	0.10923	0	0	0	0	0	0	0	0	0	0	0	0
Streptococcus_phage_PH10	0	0	0	0	0	0	0	0	0	0	0	0	0	0	0	0	0	0	0	0	0	0	0	0	0	0	0	0	0	0	0	0	0	0	0	0	0	0	0	0	0	0	0	0	0	0	0	1.25179	0
Streptococcus_phage_PH15	0	0	0	0	0	0	0	0	0	0	0	0	0	0.22018	0	0.22654	1.41199	0	0.08558	0	0	0.24443	0	1.06345	0	0	0	0	0	0.0891	0	0	0	0	0	0	0	0	0	0	0	1.08583	0	0	0	0	0	0	0
Streptococcus_phage_SM1	0	0	0	0	0	0	0	0	0	0	0	0	0	0	0	0	0	0	0	0	0	0	0	0	0	0	0	0	0	0	0	0	0	0	0	0	0	0	0	0	0	0	0	0	0	0	0.49129	0	0
Streptococcus_phage_SMP	0	0	0	0	0	0	0	0	0	0	0	0	0	0	0	0	0	0	0	0	0	0	0	0	0	0	0	0	0	0	0	0	0	0	0	0	0.02536	0	0	0	0	0	0	0	0	0	0	0	0
Streptococcus_phage_phiNJ2	0	0.30957	0	0	0	0	0	0	0	0	0	0	0	0	0.02215	0	0	0	0	0	0	0	0	0	0	0	0	0	0.42488	0	0	0	0.78551	0	0	0	0	0	0	0	0	0	0	0	0	0	0	0	0
Yersinia_phage_PY54	0	0	0	0	0	0	0	0	0	0	0	0	0	0	0	0	0	0	0	0	0	0	0	0	0	0	0	0	0	0	0	0	0	0	0	0	0	0	0	0	0	0	0	0	0	0	0	0	0
Lactococcus_phage_jm3	0	0	0	0	0	0	0	0	0	0	0	0	0	0	0	0	0	0	0	0	0	0	0	0	0	0	0	0	0	0	0	0	0	0	0	0	0	0	0	0	0	0	0	0	0	0	0	0	0
Salmonella_virus_SP31	0	0	0	0	0	0	0	0	0	0	0	0	0	0	0	0	0	0	0	0	0	0	0	0	0	0	0	0	0	0	0	0	0	0	0	0	0	0	0	0.08035	0	0	0	0	0	0	0.33399	0	0
Xanthomonas_virus_phil7	0	0	0	0	0	0	0	0	0	0	0	0	0	0	0	0	0	0	0	0	0	0	0	0	0	0	0	0	0	0	0	0	0	0	0	0	0	0.15605	0	0	0	0	0	0	0	0	0	0	0
Alphaproteobacteria_virus_phiJl001	0	4.52982	0	0	0	0	0.32896	0.52057	0.42399	0	0.35811	0.65164	0	0	0	0	0	0	0	0	0	0	0	0	0	0	0	0	0	0	0	0	0	0	0	0	0	0	0	0	0	0	0	0	0	0	0	0	0
Anguillid_herpesvirus_1	0	0	0	0	0	0	0	0	0	0	0	0	0	0	0.05593	0	0	0	0	0	0	0	0	0	0	0	0	0	0	0	0	0	0	0.01995	0	0	0	0	0	0	0	0	0	0	0	0	0	0	0.08834
Cyprinid_herpesvirus_1	0	0	0	0	0	0	0	0	0	0	0	0	0	0	0	0	0	0	0	0	0	0	0	0	0	0	0	0	0	0	0	0	0	0	0	0	0	0	0	0	0	0	0	0	0	0	0	0	0
Cyprinid_herpesvirus_3	24.6091	0	0	100	0	0	7.78168	12.9579	10.584	34.4375	6.21988	12.9964	9.84206	4.58916	0.81598	2.67566	3.19829	2.42086	4.02739	11.5602	6.37203	1.87492	0.50306	11.2415	1.71593	1.16905	2.71577	2.47498	1.53948	0.28815	5.24726	2.04085	4.66707	0.65035	1.88988	0.94755	0.15349	0.36442	1.32232	0.5523	0.65426	5.13023	1.67369	0.24729	0.26141	0.39398	0.49346	0.73264	0.90499
Alcelaphine_gammaherpesvirus_1	0	0	0	0	0	0	0	0	0	4.66525	0	0	0	0.0805	0	0	0	0	0	0.13712	0.24995	0	0	0	0.06379	0	0.09142	0.25687	0.06055	0	0.11882	0	0	0	0	0.24845	0.06795	0.14183	0	0	0.06268	0	0.9063	0.20533	0.10281	0.12267	0.08194	0.72997	0.10247
Ateline_gammaherpesvirus_3	0	0	0	0	0	0	0	0	0	0	0	0	0	0	0	0	0	0	0	0	0	0	0	0	0.05233	0	0	0	0	0	0	0	0	0	0	0	0	0	0	0.0418	0	0	0	0	0	0	0.13444	0	0
Human_betaherpesvirus_6B	0	0	0	0	0	0	0	0	0	0	0	0	0	0	0	0	0	0	0	0	0	0.03102	0	0	0	0	0	0	0	0	0	0	0	0.03722	0.04082	0	0	0	0	0	0	0	0	0	0	0	0	0	0
Human_betaherpesvirus_7	0	0	0	0	0	0	0.15086	0	0	0	0	0	0.32157	0	0.06258	0.06821	0	0	0.08656	0.10636	0	0.03226	0	0.14671	0	0.07423	0.17086	0.32896	0	0.02554	0	0.18443	0	0	0.06264	0	0	0.09427	0	0	0	0	0	0	0	0	0	0	0
Human_alphaherpesvirus_1	0	0	0	0	0	0	0.22946	0	0	0	0.45362	0	0	0	0	0	0	0	0	0	0	0	0	0	0	0	0	0	0	0	0	0	0	0	0	0	0	0	0	0.04638	0	0	0	0	0	0	0.11596	0	0
Human_alphaherpesvirus_2	0	0	0	0	0	0	0	0.10364	0	0	0	0	0	0.09461	0.05082	0	0	0.02135	0	0	0	0.08998	0	0.06504	0.03749	0	0.16115	0	0.02372	0	0.04655	0	0	0	0.03293	1.45994	0.34608	0.16669	0	0.02994	0	1.24571	0.31954	0.26544	0.16111	0.07208	0.28892	1.28684	0.44155
Macacine_alphaherpesvirus_1	0	0	0	0	0	0	0	0	0	0	0	0	0	0	0	0	0	0	0	0	0	0	0	0	0	0	0	0	0	0	0	0	0	0	0	0	0.0212	0	0	0	0	0	0	0	0	0	0	0	0
Bovine_alphaherpesvirus_1	0	0	0	0	0	0	0	0	0	0	0	0	0	0	0	0	0	0	0	0	0	0	0	0	0	0	0	0	0	0	0	0	0	0	0	0	0	0	0	0	0	0	0	0	0	0	0	0	0
Bovine_alphaherpesvirus_5	0	0	0	0	0	0	0.04173	0.0786	0.18849	0.26827	0.14285	0	0	0	0	0	0	0	0	0	0	0	0	0	0	0	0	0	0	0	0	0	0	0	0	0	0	0	0	0	0.05587	0	0	0	0	0	0	0	0
Suid_alphaherpesvirus_1	0	0	0	0	0	0	0	0	0	0.11497	0	0	0	0	0	0	0	0	0	0	0	0	0	0	0	0	0	0	0	0	0	0	0	0	0	0	0	0	0	0	0	0	0	0	0	0	0	0	0
Tobacco_vein_clearing_virus	0	0	0	0	0	0	0	0	0	0	0.46733	0	0	0	0	0	0	0	0	0	0	0	0	0	0	0	0	0	0	0	0	0	0	0	0	0	0	0	0	0	0	0	0	0	0	0	0	0	0
Avian_carcinoma_virus	0	0	0	0	0	0	0	0	0	0	0	0	0	0	0	0	0	0	0	0	0	0	0	0	0	0	0	0	0	0	0	0	0	0	0	0	0	0	0	0	0	0	0	0	0	0	0.12161	0	0
Mouse_mammary_tumor_virus	0	0	0	0	0	0	0.3691	0	0	0	0.16152	0	0	0	0	0	0	0	0	0	0	0	0	0	0	0	0	0	0	0	0	0	0	0	0	0	0	0	0	0	0	0	0	0	0	0	0	0	0
Abelson_murine_leukemia_virus	0	0	0	0	0	0	0.49623	0	0	0	0	0	0	0	0	0	0	0	0	0	0	0	0	0	0	0	0	0	0	0	0	0	0	0	0	0	0	0	0	0	0	0	0	0	0	0	0	0	0
Murine_osteosarcoma_virus	0	0	0	0	0	0	1.90406	0	0	0	0	0	0	0	0	0	0	0	0	0	0	0	0	0	0	0	0	0	0	0	0	0	0	0	0	0	0	0	0	0	0	0	0	0	0	0	0	0	0
Porcine_type_C_oncovirus	0	0	0	0	0	0	0	0	0	0	0	0.06236	0	0	0	0	0	0	0	0	0	0	0	0	0	0	0	0	0	0	0	0	0	0	0	0	0	0	0	0	0	0	0.08764	0	0	0.05931	0	0	0
Equine_infectious_anemia_virus	46.6783	9.49823	71.7317	0	0	0	0	0	0	0	0	0	0	0	0	0	0	0	0	0	0	0	0	0	0	0	0	0	0	0	0	0	0	0	0	0	0	0	0	0	0	0	0	0	0	0	0	0	0
Human_immunodeficiency_virus_1	0	0	0	0	0	0	2.81808	0.4795	0	3.14921	3.38412	0.46751	0	0	0	0	0	0	0	0	0	0	0	0	0	0	0	0	0	0	0	0	0	0	0	0	0	0	0	0	0	0	0	0	0	0	1.15864	0	0
Human_endogenous_retrovirus_K	0	0	0	0	0	0	0	0	0	0	0	0	0	0	0	0	0	0	0	0	0	0	0	0	0	0	0	0	0	0	0	0	0	0	0	0	0	0	0	0	0	0	0	0	0	0	0	0	0
Goose_aviadenovirus_A	0	0	0	0	0	0	0	0	0.07844	0.10442	0	0	0	0	0	0	0	0	0	0	0	0	0	0	0	0	0	0	0	0	0	0	0	0	0	0	0	0	0	0	0	0	0	0	0	0	0	0	0
Heliothis_virescens_ascovirus_3a	0	0	0	0	0	0	0	0	0	0	0	0	0	0	0	0	0	0	0	0	0	0	0	0	0	0	0	0	0	0	0	0	0	0	0	0	0	0	0	0	0	0	0	0	0	0	0	0	0
Chrysodeixis_chalcites_nucleopolyhedrovirus	0	0	0	0	0	0	0	0	0.07772	0	0	0	0	0	0	0	0	0	0	0	0	0	0	0	0	0	0	0	0	0	0	0	0	0	0	0	0	0.06255	0	0	0	0	0	0	0	0	0	0	0
Trichoplusia_ni_single_nucleopolyhedrovirus	0	0	0	0	0	0	0	0	0	0	0	0	0	0	0	0	0	0	0	0	0	0	0	0	0	0	0	0	0	0	0	0	0	0	0	0	0	0	0	0	0	0	0	0	0	0	0	0	0
Woodchuck_hepatitis_virus	0	0	0	0	0	0	0	0	0	0	0	0	0	0	0	0	0	0	0	0	0	0	0	0	0	0	0	0	0	0	0	0	0	0	0	0	0	0	0	0	0	0	0	0	0	0	0.09625	0	0
Invertebrate_iridescent_virus_6	0	0	0	0	0	0	0.04472	0	0	0	0	0	0	0	0	0	0	0	0	0	0	0	0	0	0	0	0	0	0	0	0	0	0	0	0	0	0	0	0	0	0	0	0	0	0	0	0	0	0
Invertebrate_iridescent_virus_9	0	0	0	0	0	0	0	0	0	0	0	0	0	0	0	0	0	0	0	0	0	0	0	0	0	0	0	0	0	0	0	0	0	0	0	0	0	0	0	0	0	0	0	0	0	0	0	0	0.08666
Invertebrate_iridovirus_22	0	0	0	0	0	0	0	0	0	0	0	0	0	0	0	0	0	0	0	0	0	0	0	0	0	0	0	0	0	0	0	0	0	0	0	0.1156	0	0	0	0	0	0	0	0	0	0	0	0	0.11714
Alphapapillomavirus_2	0	0	0	0	0	0	0	0	0	0	0	0	0	0	0	0	0	0	0	0	0	0	0	0	0	0	0	0	0	0	0	0	0	0	0	0	0	0	0	0	0	0	0	0	0	0	0	0	0
Alphapapillomavirus_4	0	0	0	0	0	0	0	0	0	0	0	0	0	0	0	0	0	0	0	0	0	0	0	0	0	0	0	0	0	0	0	0	0	0	0	0	0	0	0	0	0	0	0	0	0	0	0	0	0
Betapapillomavirus_1	0	0	0	0	0	0	0	0	0	0	0	0	0	0	0	0	0	0	0	0	0	0	0	0	0	0	0	0	0	0	0	0	0	0	0	0.59019	0	0	2.43377	0	0	0	0	0	0	0	0	1.05615	0
Betapapillomavirus_2	0	0	0	0	0	0	0	0	0	0	0	0	0	0	0	0	0	0	0	0	0	0	0	0	0	0	0	0	0	0	0	0	0	0	0	0	0	0	0	0	0.17475	2.58241	0	0	0	0	0	0	0
Betapapillomavirus_3	0	0	0	0	0	0	0	0	0	0	0	0	0	0	0	0	0	0	0	0	0	0	0	0	0	0	0	0	0	0	0	0	0	0	0	0.64246	0	0	0	0	0	0	0	0	0	0.11565	0	1.46467	0.23553
Betapapillomavirus_4	0	0	0	0	0	0	0	0	0	0	0	0	0	0	0	0	0	0	0	0	0	0	0	0	0	0	0	0	0	0	0	0	0	0	0	0	0	0	0	0	0	6.865	0	0	0	0	0	0	0
Betapapillomavirus_5	0	0	0	0	0	0	0	0	0	0	0	0	0	0	0	0	0	0	0	0	0	0	0	0	0	0	0	0	0	0	0	0	0	0	0	0	0	0	0	0	0	0	0	0	0.09935	0	0	0	0
Gammapapillomavirus_10	0	0	0	0	0	0	0	0	0	0	0	0	0	0	0	0	0	0	0	0	0	0	0	0	0	0	0	0	0	0	0	0	0	0	0	0	0	0	0	0	0	0	0	0	0	0	0	0	0
Gammapapillomavirus_11	0	0	0	0	0	0	0	0	0	0	0	0	0	0	0	0	0	0	0	0	0	0	0	0	0	0	0	0	0	0	0	0	0	0	0	0	0	0	0	0	0	0	0.49962	0.15637	0	0	0	2.51241	0
Gammapapillomavirus_15	0	0	0	0	0	0	0	0	0	0	0	0	0	0	0	0	0	0	0	0	0	0	0	0	0	0	0	0	0	0	0	0	0	0	0	0	0	0	0	0	0	0	0	0	0	0	0.28607	0	0
Gammapapillomavirus_16	0	0	0	0	0	0	0	0	0	0	0	0	0	0	0	0	0	0	0	0	0	0	0	0	0	0	0	0	0	0	0	0	0	0	0	0	0	0	0	0	0	0	0	0	0	0	0	0	5.72629
Gammapapillomavirus_19	0	0	0	0	0	0	0	0	0	0	0	0	0	0	0	0	0	0	0	0	0	0	0	0	0	0	0	0	0	0	0	0	0	0	0	1.12307	0	0	0	0	0	0	0	0	0	0	0	1.18233	0.13375
Gammapapillomavirus_7	0	0	0	0	0	0	0	0	0	0	0	0	0	0	0	0	0	0	0	0	0	0	0	0	0	0	0	0	0	0	0	0	0	0	0	0	0	0	0	0	0	0	0	0	0.06481	0	0	0	0.38187
Gammapapillomavirus_9	0	0	0	0	0	0	0	0	0	0	0	0	0	0	0	0	0	0	0	0	0	0	0	0	0	0	0	0	0	0	0	0	0	0	0	0	0	0	0	0	0	0	0	0	0.27522	0	0	0	0
Parvovirus_NIH_CQV	0	0	0	0	0	0	0	0	0	0	0	0	0	0	0	0	0	0	0	0	0	0	0	0	0	0	0	0	0	0	0	0	0	0	0	0	0	0	0	0	0	0	0	0	0	0	0	0	0
Paramecium_bursaria_Chlorella_virus_A1	0	0	0	0	0	0	0.41157	0.96719	1.1478	6.0398	1.03299	1.21886	0	0	0	0	0	0	0	0	0	0	0	0	0	0	0	0	0	0	0	0	0	0	0	0	0	0	0	0	0	0	0	0	0	0	0	0	0
Cotesia_congregata_bracovirus	0	0	0	0	0	0	0	0.14529	0	0	0	0.10625	0	0.06631	0	0	0	0	0	0	0	0	0	0	0	0	0	0	0	0	0	0	0	0	0	0	0	0	0	0.04197	0	0	0	0	0.05646	0	0	0	0
Human_polyomavirus_5	0	0	0	0	0	0	0	0	0	0	0	0	0	0	0	0	0	0	0	0	0	0	0	0	0	0	0	0	0	0	0	0	0	0	0	0	0	0	0	0	3.12865	0	0.88267	0	0	1.12005	0	0	0
Macaca_mulatta_polyomavirus_1	0	0	0	0	0	0	0	0	0	0	0	0	0	0	0	0	0	0	0	0	0	0	0	0	0	0	0	0	0	0	0	0	0	0	0	0	0	0	0	0	0	0	0	0	0	0	0	0	0
Human_polyomavirus_6	0	0	0	0	0	0	0	0	0	0	0	0	0	0	0	0	0	0	0	0	0	0	0	0	0	0	0	0	0	0	0	0	0	0	0	0	0	0	0	0	0	0	1.98502	0	0	0	0	0	0
Dasheen_mosaic_virus	1.9862	0.04899	0	0	0	0	0.12743	0.24003	0.10963	0.29257	0.10386	0.22567	0.0623	0.0313	0	0	0	0.00706	0	0.02666	0.04859	0	0	0	0	0	0	0	0	0	0.0462	0.03188	0.04305	0	0	0.02415	0	0	0	0.01981	0.01219	0	0	0.01597	0	0	0.04779	0	0.01328
Molluscum_contagiosum_virus	0	0	0	0	0	0	0	0	0	0	0	0	0	0	0	0	0	0	0	0	0	0	0	0	0	0	0	0	0	0	0	0	0	0	0	0	0	0	0	0	0	0	0	0	0	0	0	0	0
Deep_sea_thermophilic_phage_D6E	0	4.17621	0	0	0	0	0	0	0	0	0	0	0	0	0	0	0	0	0	0	0	0	0	0	0	0	0	0	0	0	0	0	0	0	0	0	0	0	0	0	0	0	0	0	0	0	0	0	0
Rhodobacter_phage_RcapNL	0	0	0	0	0	0	0	0	0	0	0	0	0	0	0	0	0	0	0	0	0	0	0	0	0	0	0	0	0	0	0	0	0	0	0	0	0	0	0	0	0	0	0	0	0	0	0	0	0
Salmonella_phage_Fels_1	0	0	0	0	0	0	0	0	0	0	0	0	0	0	0	0	0	0	0	0	0	0	0	0	0	0	0	0	0	0	0	0	0	0	0	0	0	0.0652	0.78498	0	0.37951	0	0	0	0	0	0.09418	0	0
[truncated: 67 more columns]
